# Supplementary material for: Identification of the Toxoplasma gondii mitochondrial ribosome, and characterisation of a protein essential for mitochondrial translation
Source: Mol Microbiol. 2019 Jul 24;112(4):1235–52. doi: 10.1111/mmi.14357 (PMC6851545; doi:10.1111/mmi.14357)
Supplement: Supplementary file 3 [file MMI-112-1235-s003.xlsx]

## Sheet: 279 expression based
Expression based list		Enrichments of known mitochondrial proteins, likely housekeeping			5 lists of randomaly chosen 279 genes						known and putative mitochondrial houskeeping proteins are enriched in our 279 list compared to randomly choosen 279 genes						Non-houskeeping mitochondrial pathways are mainly excluded from the 279
279 (current number of 281 found by mRNA expression)		Group of baits (protein import)	Found in our 279?		2-280 in the transcript size list	1743-2021 in the transcript size list	4504-4782 in the transcript size list	7072-7350 in the transcript size list	7708-7986 in the transcript size list		Baits found in group 4	Baits found in group 5	Baits found in group 6	Baits found in group 7	Baits found in group 8		BCKDH complex	Found in our 279?	TCA	Found in our 279?	GABA shunt	Found in our 279?	ATP synthase	Found in our 279?	Cytochrome c oxidase complex	Found in our 279?
		TGME49_214150	TRUE		TGME49_280660	TGME49_266366	TGME49_261950	TGME49_320780	TGME49_459450		FALSE	FALSE	FALSE	FALSE	FALSE
TGME49_201110		TGME49_312220	TRUE		TGME49_313630	TGME49_266367	TGME49_261951	TGME49_321710	TGME49_287450		FALSE	FALSE	FALSE	FALSE	FALSE		TGME49_204370	FALSE	TGME49_226730	FALSE	TGME49_208420	FALSE	TGME49_204400	FALSE	TGME49_209260	FALSE
TGME49_201830		TGME49_283590	TRUE		TGME49_209000	TGME49_266368	TGME49_261952	TGME49_294750	TGME49_291920		FALSE	FALSE	FALSE	FALSE	FALSE		TGME49_206470	FALSE	TGME49_268890	FALSE	TGME49_257480	FALSE	TGME49_261950	FALSE	TGME49_221510	FALSE
TGME49_202180		TGME49_227830	TRUE		TGME49_225745	TGME49_266369	TGME49_261953	TGME49_239640	TGME49_301260		FALSE	FALSE	FALSE	FALSE	FALSE		TGME49_235880	FALSE	TGME49_288500	TRUE	TGME49_269110	FALSE	TGME49_231910	FALSE	TGME49_226590	FALSE
TGME49_203620		TGME49_265220	TRUE		TGME49_248510	TGME49_266370	TGME49_261954	TGME49_286810	TGME49_290250		FALSE	FALSE	FALSE	FALSE	FALSE		TGME49_239490	FALSE	TGME49_290600	FALSE	TGME49_280700	FALSE	TGME49_226000	FALSE	TGME49_229920	FALSE
TGME49_203780		TGME49_202810	FALSE		TGME49_232080	TGME49_266371	TGME49_261955	TGME49_459950	TGME49_237120		FALSE	FALSE	FALSE	FALSE	FALSE		TGME49_297850	FALSE	TGME49_309752	FALSE			TGME49_314820	FALSE	TGME49_237120	FALSE
TGME49_204490		TGME49_218280	TRUE		TGME49_294820	TGME49_266372	TGME49_261956	TGME49_460730	TGME49_243360		FALSE	FALSE	FALSE	FALSE	FALSE		TGME49_314400	FALSE	TGME49_313140	FALSE			TGME49_249720	FALSE	TGME49_242840	FALSE
TGME49_205510		TGME49_254610	TRUE		TGME49_203665	TGME49_266373	TGME49_261957	TGME49_273750	TGME49_259100		FALSE	FALSE	FALSE	FALSE	FALSE		TGME49_318560	FALSE	TGME49_318430	FALSE			TGME49_284540	FALSE	TGME49_247770	FALSE
TGME49_206360		TGME49_274090	FALSE		TGME49_295710	TGME49_266374	TGME49_261958	TGME49_215930	TGME49_461460		FALSE	FALSE	FALSE	FALSE	TRUE		TGME49_318660	FALSE					TGME49_310360	FALSE	TGME49_254030	FALSE
TGME49_207640		TGME49_215390	TRUE		TGME49_242625	TGME49_266375	TGME49_261959	TGME49_325100	TGME49_203100		FALSE	FALSE	FALSE	FALSE	TRUE		TGME49_319920	FALSE					TGME49_231410	FALSE	TGME49_262640	FALSE
TGME49_207710		TGME49_260850	FALSE		TGME49_266010	TGME49_266376	TGME49_261960	TGME49_229250	TGME49_212060		FALSE	FALSE	FALSE	FALSE	TRUE								TGME49_268830	FALSE	TGME49_264040	FALSE
TGME49_207760		TGME49_225710	TRUE		TGME49_306020	TGME49_266377	TGME49_261961	TGME49_257572	TGME49_216770		FALSE	FALSE	FALSE	FALSE	FALSE								TGME49_223040	FALSE	TGME49_265370	FALSE
TGME49_207820		TGME49_251780	FALSE		TGME49_224870	TGME49_266378	TGME49_261962	TGME49_457980	TGME49_271310		FALSE	FALSE	FALSE	FALSE	FALSE								TGME49_247410	FALSE	TGME49_286530	FALSE
TGME49_207940		TGME49_232815	TRUE		TGME49_210700	TGME49_266379	TGME49_261963	TGME49_458020	TGME49_273300		FALSE	FALSE	FALSE	FALSE	FALSE								TGME49_260180	FALSE	TGME49_297810	FALSE
TGME49_208200		Other protein import components			TGME49_268370	TGME49_266380	TGME49_261964	TGME49_200310	TGME49_207360														TGME49_218940	FALSE	TGME49_306670	FALSE
TGME49_209020		TGME49_263530	TRUE		TGME49_304630	TGME49_266381	TGME49_261965	TGME49_253530	TGME49_240260		FALSE	FALSE	FALSE	FALSE	TRUE								TGME49_282180	FALSE	TGME49_310470	FALSE
TGME49_209240		TGME49_273960	FALSE		TGME49_253750	TGME49_266382	TGME49_261966	TGME49_274700	TGME49_458730		FALSE	FALSE	FALSE	FALSE	FALSE								TGME49_285510	FALSE	TGME49_322600	FALSE
TGME49_209430		TGME49_205570	FALSE		TGME49_202070	TGME49_266383	TGME49_261967	TGME49_236130	TGME49_209112		FALSE	FALSE	FALSE	FALSE	FALSE								TGME49_215610	FALSE	TGME49_323400	FALSE
TGME49_209680		TGME49_249910	TRUE		TGME49_292020	TGME49_266384	TGME49_261968	TGME49_242350	TGME49_230122		FALSE	FALSE	FALSE	FALSE	FALSE								TGME49_290030	FALSE
TGME49_209790		TGME49_215390	TRUE		TGME49_270595	TGME49_266385	TGME49_261969	TGME49_321700	TGME49_243220		FALSE	FALSE	FALSE	FALSE	TRUE								TGME49_310180	FALSE
TGME49_210360		New mitochondrial proteins found and validated in this study			TGME49_216335	TGME49_266386	TGME49_261970	TGME49_458030	TGME49_276820														TGME49_214930	FALSE
TGME49_211240		TGME49_203620	TRUE		TGME49_226810	TGME49_266387	TGME49_261971	TGME49_460930	TGME49_313318		FALSE	FALSE	FALSE	FALSE	FALSE								TGME49_245450	FALSE
TGME49_211310		TGME49_231150	TRUE		TGME49_268780	TGME49_266388	TGME49_261972	TGME49_293740	TGME49_458880		FALSE	FALSE	FALSE	FALSE	FALSE								TGME49_208440	FALSE
TGME49_211410		TGME49_240270	TRUE		TGME49_286270	TGME49_266389	TGME49_261973	TGME49_248430	TGME49_259680		FALSE	FALSE	FALSE	FALSE	FALSE								TGME49_201800	FALSE
TGME49_211710		TGME49_240780	TRUE		TGME49_291180	TGME49_266390	TGME49_261974	TGME49_251530	TGME49_292290		FALSE	FALSE	FALSE	FALSE	FALSE								TGME49_225730	FALSE
TGME49_211870		TGME49_247740	TRUE		TGME49_262825	TGME49_266391	TGME49_261975	TGME49_257340	TGME49_314560		FALSE	FALSE	FALSE	FALSE	FALSE								TGME49_263080	FALSE
TGME49_213410		TGME49_263680	TRUE		TGME49_306660	TGME49_266392	TGME49_261976	TGME49_292270	TGME49_327800		FALSE	FALSE	FALSE	FALSE	FALSE								TGME49_263990	FALSE
TGME49_214150		TGME49_201830	TRUE		TGME49_212880	TGME49_266393	TGME49_261977	TGME49_309540	TGME49_243770		FALSE	FALSE	FALSE	FALSE	FALSE								TGME49_270360	FALSE
TGME49_214320		TGME49_226280	TRUE		TGME49_228690	TGME49_266394	TGME49_261978	TGME49_229230	TGME49_253680		FALSE	FALSE	FALSE	FALSE	FALSE								TGME49_258060	FALSE
TGME49_214790		TGME49_214790	TRUE		TGME49_230000	TGME49_266395	TGME49_261979	TGME49_230100	TGME49_258618		FALSE	FALSE	FALSE	FALSE	FALSE
TGME49_214870		TGME49_312680	TRUE		TGME49_315860	TGME49_266396	TGME49_261980	TGME49_258462	TGME49_284680		FALSE	FALSE	FALSE	FALSE	FALSE
TGME49_215260					TGME49_239885	TGME49_266397	TGME49_261981	TGME49_231920	TGME49_322130
TGME49_215390					TGME49_205562	TGME49_266398	TGME49_261982	TGME49_255380	TGME49_231450
TGME49_215400					TGME49_278205	TGME49_266399	TGME49_261983	TGME49_294760	TGME49_281660		none	none	none	none	5
TGME49_215430					TGME49_304720	TGME49_266400	TGME49_261984	TGME49_328500	TGME49_226820
TGME49_215490					TGME49_234230	TGME49_266401	TGME49_261985	TGME49_213430	TGME49_251860
TGME49_216120					TGME49_229630	TGME49_266402	TGME49_261986	TGME49_218940	TGME49_254040
TGME49_216210					TGME49_264140	TGME49_266403	TGME49_261987	TGME49_251940	TGME49_283570								None in 279		1 in 279		none in 279		none in 279		none in 279
TGME49_216490					TGME49_203320	TGME49_266404	TGME49_261988	TGME49_289660	TGME49_283800
TGME49_216770					TGME49_321450	TGME49_266405	TGME49_261989	TGME49_240530	TGME49_461260
TGME49_216830					TGME49_288940	TGME49_266406	TGME49_261990	TGME49_240940	TGME49_227330
TGME49_216900					TGME49_283702	TGME49_266407	TGME49_261991	TGME49_301330	TGME49_227630
TGME49_217820					TGME49_216210	TGME49_266408	TGME49_261992	TGME49_304480	TGME49_228640
TGME49_217890					TGME49_295610	TGME49_266409	TGME49_261993	TGME49_460010	TGME49_260330
TGME49_218230					TGME49_206430	TGME49_266410	TGME49_261994	TGME49_262810	TGME49_293410
TGME49_218280					TGME49_313430	TGME49_266411	TGME49_261995	TGME49_458090	TGME49_251390
TGME49_219140					TGME49_236930	TGME49_266412	TGME49_261996	TGME49_459230	TGME49_267630
TGME49_220140					TGME49_288440	TGME49_266413	TGME49_261997	TGME49_212910	TGME49_270830
TGME49_222070					TGME49_224260	TGME49_266414	TGME49_261998	TGME49_243550	TGME49_461240
TGME49_222090					TGME49_271145	TGME49_266415	TGME49_261999	TGME49_247930	TGME49_216420
TGME49_222170					TGME49_234900	TGME49_266416	TGME49_262000	TGME49_273650	TGME49_240820
TGME49_222860					TGME49_287480	TGME49_266417	TGME49_262001	TGME49_329500	TGME49_255990
TGME49_223140					TGME49_294550	TGME49_266418	TGME49_262002	TGME49_267610	TGME49_269470
TGME49_223710					TGME49_205130	TGME49_266419	TGME49_262003	TGME49_211080	TGME49_291970
TGME49_223970					TGME49_211890	TGME49_266420	TGME49_262004	TGME49_256792	TGME49_259280
TGME49_225710					TGME49_204560	TGME49_266421	TGME49_262005	TGME49_264150	TGME49_279430
TGME49_225800					TGME49_285140	TGME49_266422	TGME49_262006	TGME49_207420	TGME49_312120
TGME49_225930					TGME49_264790	TGME49_266423	TGME49_262007	TGME49_265340	TGME49_325600
TGME49_226270					TGME49_316680	TGME49_266424	TGME49_262008	TGME49_322020	TGME49_313418
TGME49_226280					TGME49_279320	TGME49_266425	TGME49_262009	TGME49_255320	TGME49_277830
TGME49_226430					TGME49_206580	TGME49_266426	TGME49_262010	TGME49_259690	TGME49_457870
TGME49_227060					TGME49_212810	TGME49_266427	TGME49_262011	TGME49_263430	TGME49_302060
TGME49_227830					TGME49_316430	TGME49_266428	TGME49_262012	TGME49_216270	TGME49_259540
TGME49_229180					TGME49_209880	TGME49_266429	TGME49_262013	TGME49_262800	TGME49_261770
TGME49_230050					TGME49_288190	TGME49_266430	TGME49_262014	TGME49_266040	TGME49_277780
TGME49_230450					TGME49_207480	TGME49_266431	TGME49_262015	TGME49_296340	TGME49_459420
TGME49_230555					TGME49_206550	TGME49_266432	TGME49_262016	TGME49_235440	TGME49_459790
TGME49_230580					TGME49_240380	TGME49_266433	TGME49_262017	TGME49_240550	TGME49_287460
TGME49_230840					TGME49_311230	TGME49_266434	TGME49_262018	TGME49_233850	TGME49_204090
TGME49_230990					TGME49_213300	TGME49_266435	TGME49_262019	TGME49_252410	TGME49_309150
TGME49_231020					TGME49_246190	TGME49_266436	TGME49_262020	TGME49_255270	TGME49_324100
TGME49_231150					TGME49_230830	TGME49_266437	TGME49_262021	TGME49_295750	TGME49_203560
TGME49_231750					TGME49_219660	TGME49_266438	TGME49_262022	TGME49_315390	TGME49_229800
TGME49_232520					TGME49_223080	TGME49_266439	TGME49_262023	TGME49_242330	TGME49_253770
TGME49_232640					TGME49_209650	TGME49_266440	TGME49_262024	TGME49_268230	TGME49_301218
TGME49_232815					TGME49_253870	TGME49_266441	TGME49_262025	TGME49_268810	TGME49_459890
TGME49_233100					TGME49_269075	TGME49_266442	TGME49_262026	TGME49_276830	TGME49_263720
TGME49_233190					TGME49_224540	TGME49_266443	TGME49_262027	TGME49_310122	TGME49_273940
TGME49_233260					TGME49_228120	TGME49_266444	TGME49_262028	TGME49_229320	TGME49_458100
TGME49_233720					TGME49_246170	TGME49_266445	TGME49_262029	TGME49_263350	TGME49_313322
TGME49_234530					TGME49_223480	TGME49_266446	TGME49_262030	TGME49_211660	TGME49_233842
TGME49_235560					TGME49_307860	TGME49_266447	TGME49_262031	TGME49_459740	TGME49_240490
TGME49_235970					TGME49_295658	TGME49_266448	TGME49_262032	TGME49_212420	TGME49_460090
TGME49_236580					TGME49_301270	TGME49_266449	TGME49_262033	TGME49_233150	TGME49_208080
TGME49_237100					TGME49_269290	TGME49_266450	TGME49_262034	TGME49_237810	TGME49_216230
TGME49_237290					TGME49_254370	TGME49_266451	TGME49_262035	TGME49_203070	TGME49_324800
TGME49_237460					TGME49_214960	TGME49_266452	TGME49_262036	TGME49_461180	TGME49_457310
TGME49_238000					TGME49_311625	TGME49_266453	TGME49_262037	TGME49_218740	TGME49_459210
TGME49_238240					TGME49_223985	TGME49_266454	TGME49_262038	TGME49_228500	TGME49_460530
TGME49_239610					TGME49_241850	TGME49_266455	TGME49_262039	TGME49_318380	TGME49_207020
TGME49_239790					TGME49_267030	TGME49_266456	TGME49_262040	TGME49_310110	TGME49_264250
TGME49_239890					TGME49_301400	TGME49_266457	TGME49_262041	TGME49_461340	TGME49_461190
TGME49_240200					TGME49_223725	TGME49_266458	TGME49_262042	TGME49_236880	TGME49_459120
TGME49_240210					TGME49_272155	TGME49_266459	TGME49_262043	TGME49_263590	TGME49_231230
TGME49_240270					TGME49_309980	TGME49_266460	TGME49_262044	TGME49_271892	TGME49_235590
TGME49_240400					TGME49_311070	TGME49_266461	TGME49_262045	TGME49_297440	TGME49_460440
TGME49_240440					TGME49_280390	TGME49_266462	TGME49_262046	TGME49_459080	TGME49_200700
TGME49_240590					TGME49_250690	TGME49_266463	TGME49_262047	TGME49_254310	TGME49_217951
TGME49_240780					TGME49_203135	TGME49_266464	TGME49_262048	TGME49_460120	TGME49_459370
TGME49_240810					TGME49_306338	TGME49_266465	TGME49_262049	TGME49_263170	TGME49_214930
TGME49_240820					TGME49_263610	TGME49_266466	TGME49_262050	TGME49_270380	TGME49_288970
TGME49_240890					TGME49_232010	TGME49_266467	TGME49_262051	TGME49_228310	TGME49_315330
TGME49_242415					TGME49_242055	TGME49_266468	TGME49_262052	TGME49_314570	TGME49_457830
TGME49_242610					TGME49_266435	TGME49_266469	TGME49_262053	TGME49_459570	TGME49_243900
TGME49_243530					TGME49_243265	TGME49_266470	TGME49_262054	TGME49_227920	TGME49_268940
TGME49_243760					TGME49_254160	TGME49_266471	TGME49_262055	TGME49_275590	TGME49_307620
TGME49_244120					TGME49_309250	TGME49_266472	TGME49_262056	TGME49_286170	TGME49_311820
TGME49_244140					TGME49_235920	TGME49_266473	TGME49_262057	TGME49_310990	TGME49_261580
TGME49_244310					TGME49_237425	TGME49_266474	TGME49_262058	TGME49_233200	TGME49_254780
TGME49_244380					TGME49_214840	TGME49_266475	TGME49_262059	TGME49_261700	TGME49_264260
TGME49_244440					TGME49_218560	TGME49_266476	TGME49_262060	TGME49_255490	TGME49_326300
TGME49_245470					TGME49_216430	TGME49_266477	TGME49_262061	TGME49_228620	TGME49_200110
TGME49_245520					TGME49_214140	TGME49_266478	TGME49_262062	TGME49_258130	TGME49_324500
TGME49_245650					TGME49_203180	TGME49_266479	TGME49_262063	TGME49_225460	TGME49_461090
TGME49_246730					TGME49_297210	TGME49_266480	TGME49_262064	TGME49_217560	TGME49_458250
TGME49_246920					TGME49_216620	TGME49_266481	TGME49_262065	TGME49_267060	TGME49_228140
TGME49_247390					TGME49_229310	TGME49_266482	TGME49_262066	TGME49_291910	TGME49_239760
TGME49_247550					TGME49_236970	TGME49_266483	TGME49_262067	TGME49_298590	TGME49_258828
TGME49_247740					TGME49_264485	TGME49_235670	TGME49_262068	TGME49_325800	TGME49_263642
TGME49_248200					TGME49_316510	TGME49_306500	TGME49_262069	TGME49_261018	TGME49_305050
TGME49_248960					TGME49_291980	TGME49_216870	TGME49_262070	TGME49_303450	TGME49_321270
TGME49_249010					TGME49_235420	TGME49_225000	TGME49_262071	TGME49_235870	TGME49_210220
TGME49_249215					TGME49_226660	TGME49_243610	TGME49_262072	TGME49_267000	TGME49_327300
TGME49_249410					TGME49_311510	TGME49_310080	TGME49_262073	TGME49_258880	TGME49_265100
TGME49_249510					TGME49_264670	TGME49_269320	TGME49_262074	TGME49_316550	TGME49_271178
TGME49_249650					TGME49_214600	TGME49_315270	TGME49_262075	TGME49_239320	TGME49_281040
TGME49_249910					TGME49_270720	TGME49_226390	TGME49_262076	TGME49_258220	TGME49_320660
TGME49_249920					TGME49_206450	TGME49_232100	TGME49_262077	TGME49_285820	TGME49_274030
TGME49_249950					TGME49_224270	TGME49_238930	TGME49_262078	TGME49_460400	TGME49_226640
TGME49_251170					TGME49_315190	TGME49_280560	TGME49_262079	TGME49_230118	TGME49_306860
TGME49_251500					TGME49_242780	TGME49_204350	TGME49_262080	TGME49_238480	TGME49_313840
TGME49_251550					TGME49_243635	TGME49_274160	TGME49_262081	TGME49_319690	TGME49_327000
TGME49_251690					TGME49_254940	TGME49_244630	TGME49_262082	TGME49_239660	TGME49_210100
TGME49_251760					TGME49_203710	TGME49_254135	TGME49_262083	TGME49_262020	TGME49_272630
TGME49_252230					TGME49_261080	TGME49_311490	TGME49_262084	TGME49_238450	TGME49_297488
TGME49_252340					TGME49_286932	TGME49_205300	TGME49_262085	TGME49_329700	TGME49_315630
TGME49_252480					TGME49_208050	TGME49_261990	TGME49_262086	TGME49_281030	TGME49_263530
TGME49_253510					TGME49_267855	TGME49_269390	TGME49_262087	TGME49_309180	TGME49_272450
TGME49_253780					TGME49_207120	TGME49_262390	TGME49_262088	TGME49_314820	TGME49_312850
TGME49_254260					TGME49_289520	TGME49_203200	TGME49_262089	TGME49_235600	TGME49_240460
TGME49_254280					TGME49_256920	TGME49_211450	TGME49_262090	TGME49_248480	TGME49_270540
TGME49_254610					TGME49_310530	TGME49_242030	TGME49_262091	TGME49_258810	TGME49_290010
TGME49_254770					TGME49_255180	TGME49_315280	TGME49_262092	TGME49_460420	TGME49_459000
TGME49_254810					TGME49_283550	TGME49_270190	TGME49_262093	TGME49_267830	TGME49_272560
TGME49_254940					TGME49_266830	TGME49_213770	TGME49_262094	TGME49_227040	TGME49_461130
TGME49_255320					TGME49_320080	TGME49_209800	TGME49_262095	TGME49_310020	TGME49_458500
TGME49_256760					TGME49_297330	TGME49_213610	TGME49_262096	TGME49_210682	TGME49_459770
TGME49_256990					TGME49_226755	TGME49_312050	TGME49_262097	TGME49_249520	TGME49_279540
TGME49_257110					TGME49_202490	TGME49_288350	TGME49_262098	TGME49_310590	TGME49_295140
TGME49_257150					TGME49_210781	TGME49_270570	TGME49_262099	TGME49_323400	TGME49_305830
TGME49_258100					TGME49_276200	TGME49_207040	TGME49_262100	TGME49_260660	TGME49_201750
TGME49_258210					TGME49_280540	TGME49_265270	TGME49_262101	TGME49_263330	TGME49_316580
TGME49_258390					TGME49_296010	TGME49_218830	TGME49_262102	TGME49_267010	TGME49_321280
TGME49_259690					TGME49_261022	TGME49_202040	TGME49_262103	TGME49_459360	TGME49_457820
TGME49_260300					TGME49_249840	TGME49_281580	TGME49_262104	TGME49_460600	TGME49_459160
TGME49_260440					TGME49_211270	TGME49_282210	TGME49_262105	TGME49_289810	TGME49_229190
TGME49_261260					TGME49_221400	TGME49_202470	TGME49_262106	TGME49_273080	TGME49_279560
TGME49_261480					TGME49_247390	TGME49_224620	TGME49_262107	TGME49_286480	TGME49_460030
TGME49_261520					TGME49_242700	TGME49_314340	TGME49_262108	TGME49_251550	TGME49_200600
TGME49_261600					TGME49_294840	TGME49_243990	TGME49_262109	TGME49_281560	TGME49_327400
TGME49_261690					TGME49_208070	TGME49_277710	TGME49_262110	TGME49_260010	TGME49_266600
TGME49_262040					TGME49_237290	TGME49_294640	TGME49_262111	TGME49_306050	TGME49_327500
TGME49_263070					TGME49_311030	TGME49_202750	TGME49_262112	TGME49_310090	TGME49_461060
TGME49_263260					TGME49_219260	TGME49_224220	TGME49_262113	TGME49_273060	TGME49_203430
TGME49_263340					TGME49_228070	TGME49_237210	TGME49_262114	TGME49_255360	TGME49_203460
TGME49_263420					TGME49_215910	TGME49_252250	TGME49_262115	TGME49_230640	TGME49_240620
TGME49_263440					TGME49_315760	TGME49_266320	TGME49_262116	TGME49_232230	TGME49_242840
TGME49_263530					TGME49_314875	TGME49_284530	TGME49_262117	TGME49_314760	TGME49_288300
TGME49_263680					TGME49_221280	TGME49_289020	TGME49_262118	TGME49_458440	TGME49_325400
TGME49_263760					TGME49_231815	TGME49_235150	TGME49_262119	TGME49_263990	TGME49_457780
TGME49_264060					TGME49_274010	TGME49_260470	TGME49_262120	TGME49_309610	TGME49_220400
TGME49_264200					TGME49_268010	TGME49_218310	TGME49_262121	TGME49_459500	TGME49_457520
TGME49_264790					TGME49_242415	TGME49_218950	TGME49_262122	TGME49_297492	TGME49_458900
TGME49_265110					TGME49_203050	TGME49_321600	TGME49_262123	TGME49_316270	TGME49_459650
TGME49_265220					TGME49_208020	TGME49_280400	TGME49_262124	TGME49_289270	TGME49_325700
TGME49_265280					TGME49_265090	TGME49_266785	TGME49_262125	TGME49_259050	TGME49_221860
TGME49_265990					TGME49_311380	TGME49_267570	TGME49_262126	TGME49_264110	TGME49_283770
TGME49_266750					TGME49_239420	TGME49_205370	TGME49_262127	TGME49_269850	TGME49_322800
TGME49_266950					TGME49_319610	TGME49_290880	TGME49_262128	TGME49_226500	TGME49_459990
TGME49_267390					TGME49_236560	TGME49_260800	TGME49_262129	TGME49_277700	TGME49_258930
TGME49_268640					TGME49_225960	TGME49_209060	TGME49_262130	TGME49_225102	TGME49_300780
TGME49_268820					TGME49_249540	TGME49_218500	TGME49_262131	TGME49_207110	TGME49_311050
TGME49_268840					TGME49_223880	TGME49_306220	TGME49_262132	TGME49_257160	TGME49_270290
TGME49_269650					TGME49_210345	TGME49_307790	TGME49_262133	TGME49_259620	TGME49_322900
TGME49_269740					TGME49_214610	TGME49_313570	TGME49_262134	TGME49_223010	TGME49_214860
TGME49_270150					TGME49_209500	TGME49_212820	TGME49_262135	TGME49_271220	TGME49_237060
TGME49_270650					TGME49_213060	TGME49_309280	TGME49_262136	TGME49_272300	TGME49_258940
TGME49_271178					TGME49_201820	TGME49_220600	TGME49_262137	TGME49_254670	TGME49_264230
TGME49_271182					TGME49_234410	TGME49_260580	TGME49_262138	TGME49_249980	TGME49_293200
TGME49_271280					TGME49_274000	TGME49_297150	TGME49_262139	TGME49_263660	TGME49_328400
TGME49_271300					TGME49_242750	TGME49_313110	TGME49_262140	TGME49_298960	TGME49_215610
TGME49_272010					TGME49_309890	TGME49_315600	TGME49_262141	TGME49_311640	TGME49_289218
TGME49_272410					TGME49_218000	TGME49_225900	TGME49_262142	TGME49_274290	TGME49_460640
TGME49_272490					TGME49_227780	TGME49_240340	TGME49_262143	TGME49_281600	TGME49_231990
TGME49_272695					TGME49_277895	TGME49_267670	TGME49_262144	TGME49_289030	TGME49_278522
TGME49_272740					TGME49_264860	TGME49_248120	TGME49_262145	TGME49_207210	TGME49_294030
TGME49_273460					TGME49_294740	TGME49_311880	TGME49_262146	TGME49_277240	TGME49_324200
TGME49_273520					TGME49_253170	TGME49_237470	TGME49_262147	TGME49_310510	TGME49_297300
TGME49_273640					TGME49_245560	TGME49_202650	TGME49_262148	TGME49_310690	TGME49_328200
TGME49_274190					TGME49_242640	TGME49_239870	TGME49_262149	TGME49_205080	TGME49_459910
TGME49_275490					TGME49_252880	TGME49_216660	TGME49_262150	TGME49_231860	TGME49_211060
TGME49_278270					TGME49_247700	TGME49_301410	TGME49_262151	TGME49_254440	TGME49_244900
TGME49_278900					TGME49_222800	TGME49_309220	TGME49_262152	TGME49_261590	TGME49_260850
TGME49_279330					TGME49_293170	TGME49_213870	TGME49_262153	TGME49_260670	TGME49_457470
TGME49_282190					TGME49_312300	TGME49_261230	TGME49_262154	TGME49_226930	TGME49_459730
TGME49_283590					TGME49_208910	TGME49_264070	TGME49_262155	TGME49_243520	TGME49_203630
TGME49_283850					TGME49_321340	TGME49_299080	TGME49_262156	TGME49_285790	TGME49_224560
TGME49_285670					TGME49_223450	TGME49_222400	TGME49_262157	TGME49_261220	TGME49_232770
TGME49_285720					TGME49_253380	TGME49_257760	TGME49_262158	TGME49_234550	TGME49_325500
TGME49_285840					TGME49_314920	TGME49_288050	TGME49_262159	TGME49_215050	TGME49_267990
TGME49_286070					TGME49_255700	TGME49_215440	TGME49_262160	TGME49_299220	TGME49_307060
TGME49_286420					TGME49_281440	TGME49_206600	TGME49_262161	TGME49_263630	TGME49_227870
TGME49_286550					TGME49_233430	TGME49_265240	TGME49_262162	TGME49_254340	TGME49_230598
TGME49_288500					TGME49_273780	TGME49_311500	TGME49_262163	TGME49_220720	TGME49_244930
TGME49_288510					TGME49_242890	TGME49_214520	TGME49_262164	TGME49_233140	TGME49_313740
TGME49_288580					TGME49_253930	TGME49_228080	TGME49_262165	TGME49_251900	TGME49_319988
TGME49_289650					TGME49_217860	TGME49_294560	TGME49_262166	TGME49_460500	TGME49_275390
TGME49_290040					TGME49_239910	TGME49_225780	TGME49_262167	TGME49_265160	TGME49_295970
TGME49_290570					TGME49_248720	TGME49_278060	TGME49_262168	TGME49_458590	TGME49_311850
TGME49_290840					TGME49_293000	TGME49_205500	TGME49_262169	TGME49_313890	TGME49_459100
TGME49_291080					TGME49_306300	TGME49_267460	TGME49_262170	TGME49_213860	TGME49_264182
TGME49_291150					TGME49_226620	TGME49_290190	TGME49_262171	TGME49_232280	TGME49_283870
TGME49_291590					TGME49_234300	TGME49_265230	TGME49_262172	TGME49_270820	TGME49_290710
TGME49_292010					TGME49_242435	TGME49_321540	TGME49_262173	TGME49_275810	TGME49_307080
TGME49_293700					TGME49_245510	TGME49_262700	TGME49_262174	TGME49_225210	TGME49_460700
TGME49_294050					TGME49_313860	TGME49_255970	TGME49_262175	TGME49_233350	TGME49_264240
TGME49_294350					TGME49_288000	TGME49_295370	TGME49_262176	TGME49_307840	TGME49_288850
TGME49_294420					TGME49_277260	TGME49_243930	TGME49_262177	TGME49_316390	TGME49_328300
TGME49_294980					TGME49_310970	TGME49_221250	TGME49_262178	TGME49_319980	TGME49_206910
TGME49_295010					TGME49_234250	TGME49_294690	TGME49_262179	TGME49_458190	TGME49_219828
TGME49_295960					TGME49_308890	TGME49_211280	TGME49_262180	TGME49_217490	TGME49_274280
TGME49_296950					TGME49_219710	TGME49_291950	TGME49_262181	TGME49_222080	TGME49_461170
TGME49_297170					TGME49_306060	TGME49_297180	TGME49_262182	TGME49_255200	TGME49_264748
TGME49_297880					TGME49_210300	TGME49_276210	TGME49_262183	TGME49_266980	TGME49_240790
TGME49_299210					TGME49_211720	TGME49_312510	TGME49_262184	TGME49_293520	TGME49_202060
TGME49_299270					TGME49_209440	TGME49_217688	TGME49_262185	TGME49_293290	TGME49_244950
TGME49_301390					TGME49_310190	TGME49_278850	TGME49_262186	TGME49_320770	TGME49_326700
TGME49_305460					TGME49_319370	TGME49_222370	TGME49_262187	TGME49_321900	TGME49_458220
TGME49_305490					TGME49_227610	TGME49_249215	TGME49_262188	TGME49_207780	TGME49_461390
TGME49_305750					TGME49_311920	TGME49_242670	TGME49_262189	TGME49_215540	TGME49_222260
TGME49_306290					TGME49_285830	TGME49_246510	TGME49_262190	TGME49_232700	TGME49_459010
TGME49_306380					TGME49_213370	TGME49_202460	TGME49_262191	TGME49_460320	TGME49_225098
TGME49_306610					TGME49_273800	TGME49_269920	TGME49_262192	TGME49_229240	TGME49_326000
TGME49_306650					TGME49_215080	TGME49_236080	TGME49_262193	TGME49_258720	TGME49_266460
TGME49_306950					TGME49_248540	TGME49_214800	TGME49_262194	TGME49_458510	TGME49_275750
TGME49_307650					TGME49_299000	TGME49_272500	TGME49_262195	TGME49_262040	TGME49_306940
TGME49_308950					TGME49_224670	TGME49_232970	TGME49_262196	TGME49_253760	TGME49_324400
TGME49_308990					TGME49_281400	TGME49_212090	TGME49_262197	TGME49_319890	TGME49_250350
TGME49_309570					TGME49_214230	TGME49_220510	TGME49_262198	TGME49_217178	TGME49_268170
TGME49_310050					TGME49_238880	TGME49_294870	TGME49_262199	TGME49_218390	TGME49_263030
TGME49_310320					TGME49_264752	TGME49_288040	TGME49_262200	TGME49_243700	TGME49_320140
TGME49_310400					TGME49_245720	TGME49_295020	TGME49_262201	TGME49_300090	TGME49_283470
TGME49_310500					TGME49_204380	TGME49_228240	TGME49_262202	TGME49_459290	TGME49_269442
TGME49_310850					TGME49_228660	TGME49_239010	TGME49_262203	TGME49_219750	TGME49_291160
TGME49_311030					TGME49_247790	TGME49_266890	TGME49_262204	TGME49_273630	TGME49_274090
TGME49_311240					TGME49_309910	TGME49_236650	TGME49_262205	TGME49_254030	TGME49_286070
TGME49_311430					TGME49_231480	TGME49_293730	TGME49_262206	TGME49_264680	TGME49_301190
TGME49_311750					TGME49_319860	TGME49_264880	TGME49_262207	TGME49_214160	TGME49_322200
TGME49_311870					TGME49_234430	TGME49_207900	TGME49_262208	TGME49_302450	TGME49_307450
TGME49_312220					TGME49_271370	TGME49_240310	TGME49_262209	TGME49_303050	TGME49_309830
TGME49_312340					TGME49_247050	TGME49_266080	TGME49_262210	TGME49_322400	TGME49_460510
TGME49_312350					TGME49_288960	TGME49_231170	TGME49_203610	TGME49_324900	TGME49_457910
TGME49_312480					TGME49_232190	TGME49_239540	TGME49_227970	TGME49_281360	TGME49_252090
TGME49_312490					TGME49_205615	TGME49_247590	TGME49_222940	TGME49_283882	TGME49_460590
TGME49_312530					TGME49_229260	TGME49_289110	TGME49_266630	TGME49_227880	TGME49_261470
TGME49_312680					TGME49_268035	TGME49_212110	TGME49_315970	TGME49_231620	TGME49_461430
TGME49_313230					TGME49_239700	TGME49_219860	TGME49_208780	TGME49_322120	TGME49_232840
TGME49_313350					TGME49_248290	TGME49_240070	TGME49_279450	TGME49_300080	TGME49_241310
TGME49_313520					TGME49_249810	TGME49_305620	TGME49_312980	TGME49_312090	TGME49_298080
TGME49_314480					TGME49_280800	TGME49_294770	TGME49_315730	TGME49_322210	TGME49_306692
TGME49_314710					TGME49_275420	TGME49_246950	TGME49_318430	TGME49_326900	TGME49_459640
TGME49_314800					TGME49_226470	TGME49_259260	TGME49_242600	TGME49_305010	TGME49_215390
TGME49_316350					TGME49_248710	TGME49_214280	TGME49_285220	TGME49_255910	TGME49_254600
TGME49_316450					TGME49_221320	TGME49_294240	TGME49_289910	TGME49_261540	TGME49_313650
TGME49_316900					TGME49_265780	TGME49_321640	TGME49_310230	TGME49_250900	TGME49_284630
TGME49_318310					TGME49_280590	TGME49_266400	TGME49_201760	TGME49_260340	TGME49_270080
TGME49_320550					TGME49_213255	TGME49_271990	TGME49_202690	TGME49_320710	TGME49_460760
TGME49_321310					TGME49_223060	TGME49_226920	TGME49_215360	TGME49_206520	TGME49_293372
TGME49_321640					TGME49_246760	TGME49_297650	TGME49_285240	TGME49_258890	TGME49_327100
TGME49_321680

## Sheet: 43 phylogeny filter
Phylogeny filter list		5 lists of randomaly chosen 43 genes						Ribosomal proteins are enriched in our 43 list compared to randomly choosen 43 genes
279 + must be in Plasmodium 3D7 + must not be in any Cryptosporidium		7709-7751 in the transcript size list	7752-7794 in the transcript size list	7795-7837 in the transcript size list	7838-7880 in the transcript size list	7881-7923 in the transcript size list		Ribosomal components	Found in group 1?	Found in group 2?	Found in group 3?	Found in group 4?	Found in group 5?	Found in our list?
		TGME49_287450	TGME49_293410	TGME49_459210	TGME49_313840	TGME49_459650		TGME49_202350	FALSE	FALSE	FALSE	FALSE	FALSE	FALSE
TGME49_201830		TGME49_291920	TGME49_251390	TGME49_460530	TGME49_327000	TGME49_325700		TGME49_203620	FALSE	FALSE	FALSE	FALSE	FALSE	TRUE
TGME49_203620		TGME49_301260	TGME49_267630	TGME49_207020	TGME49_210100	TGME49_221860		TGME49_207940	FALSE	FALSE	FALSE	FALSE	FALSE	TRUE
TGME49_206360		TGME49_290250	TGME49_270830	TGME49_264250	TGME49_272630	TGME49_283770		TGME49_216010	FALSE	FALSE	FALSE	FALSE	FALSE	FALSE
TGME49_207940		TGME49_237120	TGME49_461240	TGME49_461190	TGME49_297488	TGME49_322800		TGME49_216040	FALSE	FALSE	FALSE	FALSE	FALSE	FALSE
TGME49_214320		TGME49_243360	TGME49_216420	TGME49_459120	TGME49_315630	TGME49_459990		TGME49_219770	FALSE	FALSE	FALSE	FALSE	FALSE	FALSE
TGME49_214790		TGME49_259100	TGME49_240820	TGME49_231230	TGME49_263530	TGME49_258930		TGME49_220150	FALSE	FALSE	FALSE	FALSE	FALSE	FALSE
TGME49_215260		TGME49_461460	TGME49_255990	TGME49_235590	TGME49_272450	TGME49_300780		TGME49_222990	FALSE	FALSE	FALSE	FALSE	FALSE	FALSE
TGME49_223970		TGME49_203100	TGME49_269470	TGME49_460440	TGME49_312850	TGME49_311050		TGME49_223660	FALSE	FALSE	FALSE	FALSE	FALSE	FALSE
TGME49_225800		TGME49_212060	TGME49_291970	TGME49_200700	TGME49_240460	TGME49_270290		TGME49_225240	FALSE	FALSE	FALSE	FALSE	FALSE	FALSE
TGME49_226270		TGME49_216770	TGME49_259280	TGME49_217951	TGME49_270540	TGME49_322900		TGME49_225250	FALSE	FALSE	FALSE	FALSE	FALSE	FALSE
TGME49_226280		TGME49_271310	TGME49_279430	TGME49_459370	TGME49_290010	TGME49_214860		TGME49_226280	FALSE	FALSE	FALSE	FALSE	FALSE	TRUE
TGME49_230050		TGME49_273300	TGME49_312120	TGME49_214930	TGME49_459000	TGME49_237060		TGME49_230050	FALSE	FALSE	FALSE	FALSE	FALSE	TRUE
TGME49_231150		TGME49_207360	TGME49_325600	TGME49_288970	TGME49_272560	TGME49_258940		TGME49_231120	FALSE	FALSE	FALSE	FALSE	FALSE	FALSE
TGME49_237100		TGME49_240260	TGME49_313418	TGME49_315330	TGME49_461130	TGME49_264230		TGME49_244580	FALSE	FALSE	FALSE	FALSE	FALSE	FALSE
TGME49_238000		TGME49_458730	TGME49_277830	TGME49_457830	TGME49_458500	TGME49_293200		TGME49_251950	FALSE	FALSE	FALSE	FALSE	FALSE	FALSE
TGME49_240210		TGME49_209112	TGME49_457870	TGME49_243900	TGME49_459770	TGME49_328400		TGME49_253800	FALSE	FALSE	FALSE	FALSE	FALSE	FALSE
TGME49_240270		TGME49_230122	TGME49_302060	TGME49_268940	TGME49_279540	TGME49_215610		TGME49_254380	FALSE	FALSE	FALSE	FALSE	FALSE	FALSE
TGME49_240780		TGME49_243220	TGME49_259540	TGME49_307620	TGME49_295140	TGME49_289218		TGME49_260660	FALSE	FALSE	FALSE	FALSE	FALSE	FALSE
TGME49_243530		TGME49_276820	TGME49_261770	TGME49_311820	TGME49_305830	TGME49_460640		TGME49_261380	FALSE	FALSE	FALSE	FALSE	FALSE	FALSE
TGME49_247740		TGME49_313318	TGME49_277780	TGME49_261580	TGME49_201750	TGME49_231990		TGME49_263110	FALSE	FALSE	FALSE	FALSE	FALSE	FALSE
TGME49_251550		TGME49_458880	TGME49_459420	TGME49_254780	TGME49_316580	TGME49_278522		TGME49_263550	FALSE	FALSE	FALSE	FALSE	FALSE	FALSE
TGME49_253510		TGME49_259680	TGME49_459790	TGME49_264260	TGME49_321280	TGME49_294030		TGME49_273060	FALSE	FALSE	FALSE	FALSE	FALSE	FALSE
TGME49_253780		TGME49_292290	TGME49_287460	TGME49_326300	TGME49_457820	TGME49_324200		TGME49_277700	FALSE	FALSE	FALSE	FALSE	FALSE	FALSE
TGME49_254260		TGME49_314560	TGME49_204090	TGME49_200110	TGME49_459160	TGME49_297300		TGME49_284660	FALSE	FALSE	FALSE	FALSE	FALSE	FALSE
TGME49_257110		TGME49_327800	TGME49_309150	TGME49_324500	TGME49_229190	TGME49_328200		TGME49_285970	FALSE	FALSE	FALSE	FALSE	FALSE	FALSE
TGME49_259690		TGME49_243770	TGME49_324100	TGME49_461090	TGME49_279560	TGME49_459910		TGME49_293310	FALSE	FALSE	FALSE	FALSE	FALSE	FALSE
TGME49_263680		TGME49_253680	TGME49_203560	TGME49_458250	TGME49_460030	TGME49_211060		TGME49_297170	FALSE	FALSE	FALSE	FALSE	FALSE	TRUE
TGME49_266750		TGME49_258618	TGME49_229800	TGME49_228140	TGME49_200600	TGME49_244900		TGME49_308930	FALSE	FALSE	FALSE	FALSE	FALSE	FALSE
TGME49_268840		TGME49_284680	TGME49_253770	TGME49_239760	TGME49_327400	TGME49_260850		TGME49_310118	FALSE	FALSE	FALSE	FALSE	FALSE	FALSE
TGME49_270650		TGME49_322130	TGME49_301218	TGME49_258828	TGME49_266600	TGME49_457470		TGME49_310122	FALSE	FALSE	FALSE	FALSE	FALSE	FALSE
TGME49_283850		TGME49_231450	TGME49_459890	TGME49_263642	TGME49_327500	TGME49_459730		TGME49_310490	FALSE	FALSE	FALSE	FALSE	FALSE	FALSE
TGME49_285670		TGME49_281660	TGME49_263720	TGME49_305050	TGME49_461060	TGME49_203630		TGME49_310710	FALSE	FALSE	FALSE	FALSE	FALSE	FALSE
TGME49_285840		TGME49_226820	TGME49_273940	TGME49_321270	TGME49_203430	TGME49_224560		TGME49_313960	FALSE	FALSE	FALSE	FALSE	FALSE	FALSE
TGME49_286070		TGME49_251860	TGME49_458100	TGME49_210220	TGME49_203460	TGME49_232770		TGME49_318420	FALSE	FALSE	FALSE	FALSE	FALSE	FALSE
TGME49_289650		TGME49_254040	TGME49_313322	TGME49_327300	TGME49_240620	TGME49_325500
TGME49_290040		TGME49_283570	TGME49_233842	TGME49_265100	TGME49_242840	TGME49_267990
TGME49_290840		TGME49_283800	TGME49_240490	TGME49_271178	TGME49_288300	TGME49_307060
TGME49_297170		TGME49_461260	TGME49_460090	TGME49_281040	TGME49_325400	TGME49_227870
TGME49_310500		TGME49_227330	TGME49_208080	TGME49_320660	TGME49_457780	TGME49_230598
TGME49_311750		TGME49_227630	TGME49_216230	TGME49_274030	TGME49_220400	TGME49_244930
TGME49_312680		TGME49_228640	TGME49_324800	TGME49_226640	TGME49_457520	TGME49_313740
TGME49_318310		TGME49_260330	TGME49_457310	TGME49_306860	TGME49_458900	TGME49_319988
TGME49_201110
