# Supplementary material for: Identification of the Toxoplasma gondii mitochondrial ribosome, and characterisation of a protein essential for mitochondrial translation
Source: Mol Microbiol. 2019 Jul 24;112(4):1235–52. doi: 10.1111/mmi.14357 (PMC6851545; doi:10.1111/mmi.14357)
Supplement: Supplementary file 4 [file MMI-112-1235-s004.xlsx]

## Sheet: Sheet1
Starting list	Localization	Phylogeny		Essentiality		TMDs
279 (current number of 281 found by mRNA expression)	Prediction of canonical mitochondrial targeting signal	279 + must be in all Plasmodium species = 144	279 unique apicomplexan = 109	step 1 - transform to TGGT1	Step 2 - CRISPR screen scores >-6.8 and <-2 = 176	50 genes from the 279 that have predicted TMDs	# TM Domains
TGME49_201110	0.563	TGME49_201110	TGME49_201110	TGGT1_201110	TGGT1_201110	TGME49_201110	1
TGME49_201830	0.9991	TGME49_201830	TGME49_201830	TGGT1_201830	TGGT1_201830	TGME49_207710	4
TGME49_202180	0.8951	TGME49_203620	TGME49_202180	TGGT1_202180	TGGT1_202180	TGME49_209790	1
TGME49_203620	0.9734	TGME49_205510	TGME49_203620	TGGT1_203620	TGGT1_203620	TGME49_211240	1
TGME49_203780	0.077	TGME49_206360	TGME49_204490	TGGT1_203780	TGGT1_203780	TGME49_211710	3
TGME49_204490	0.2057	TGME49_207640	TGME49_207940	TGGT1_204490	TGGT1_205510	TGME49_211870	1
TGME49_205510	0.0529	TGME49_207760	TGME49_208200	TGGT1_205510	TGGT1_207640	TGME49_214150	1
TGME49_206360	0.5919	TGME49_207820	TGME49_209020	TGGT1_206360	TGGT1_207710	TGME49_214320	12
TGME49_207640	0.9939	TGME49_207940	TGME49_209680	TGGT1_207640	TGGT1_207760	TGME49_215490	12
TGME49_207710	0.2017	TGME49_209240	TGME49_211310	TGGT1_207710	TGGT1_207820	TGME49_216770	2
TGME49_207760	0.6445	TGME49_209430	TGME49_211710	TGGT1_207760	TGGT1_207940	TGME49_222090	2
TGME49_207820	0.0142	TGME49_209790	TGME49_211870	TGGT1_207820	TGGT1_208200	TGME49_225710	1
TGME49_207940	0.2581	TGME49_210360	TGME49_215430	TGGT1_207940	TGGT1_209430	TGME49_226270	7
TGME49_208200	0.2035	TGME49_211240	TGME49_215490	TGGT1_208200	TGGT1_210360	TGME49_226430	3
TGME49_209020	0.8218	TGME49_211410	TGME49_216120	TGGT1_209020	TGGT1_211870	TGME49_230555	3
TGME49_209240	0.9423	TGME49_213410	TGME49_216210	TGGT1_209240	TGGT1_213410	TGME49_230840	5
TGME49_209430	0.165	TGME49_214150	TGME49_216490	TGGT1_209430	TGGT1_213930	TGME49_233100	1
TGME49_209680	0.9805	TGME49_214320	TGME49_216770	TGGT1_209680	TGGT1_214150	TGME49_234530	2
TGME49_209790	0.042	TGME49_214790	TGME49_218230	TGGT1_209790	TGGT1_214790	TGME49_239610	1
TGME49_210360	0.0809	TGME49_215260	TGME49_220140	TGGT1_210360	TGGT1_214870	TGME49_239890	1
TGME49_211240	0.0069	TGME49_215430	TGME49_222070	TGGT1_211240	TGGT1_215400	TGME49_240210	11
TGME49_211310	0.1385	TGME49_215490	TGME49_222170	TGGT1_211310	TGGT1_215430	TGME49_240440	1
TGME49_211410	0.0989	TGME49_216900	TGME49_226430	TGGT1_211410	TGGT1_215490	TGME49_240780	1
TGME49_211710	0.8377	TGME49_217820	TGME49_227060	TGGT1_211710	TGGT1_216120	TGME49_240810	10
TGME49_211870	0.4508	TGME49_217890	TGME49_230555	TGGT1_211870	TGGT1_216210	TGME49_243760	3
TGME49_213410	0.6752	TGME49_218280	TGME49_230580	TGGT1_213410	TGGT1_216900	TGME49_244140	1
TGME49_214150	0.1705	TGME49_222860	TGME49_230840	TGGT1_213930	TGGT1_217820	TGME49_244440	10
TGME49_214320	0.0367	TGME49_223140	TGME49_230990	TGGT1_214150	TGGT1_218280	TGME49_249510	1
TGME49_214790	0.8383	TGME49_223710	TGME49_231020	TGGT1_214320	TGGT1_220140	TGME49_252340	11
TGME49_214870	0.9776	TGME49_223970	TGME49_231750	TGGT1_214790	TGGT1_222140	TGME49_253510	8
TGME49_215260	0.0313	TGME49_225710	TGME49_232815	TGGT1_214870	TGGT1_222170	TGME49_260300	2
TGME49_215390	0.0322	TGME49_225930	TGME49_234530	TGGT1_215260	TGGT1_222860	TGME49_261480	9
TGME49_215400	0.981	TGME49_226270	TGME49_235560	TGGT1_215390	TGGT1_223710	TGME49_263260	11
TGME49_215430	0.5146	TGME49_226280	TGME49_237100	TGGT1_215400	TGGT1_223970	TGME49_264200	2
TGME49_215490	0.1881	TGME49_227830	TGME49_237290	TGGT1_215430	TGGT1_225260	TGME49_266750	7
TGME49_216120	0.333	TGME49_229180	TGME49_237460	TGGT1_215490	TGGT1_225800	TGME49_268820	4
TGME49_216210	0.0031	TGME49_230050	TGME49_238000	TGGT1_216120	TGGT1_225930	TGME49_272695	1
TGME49_216490	0.0276	TGME49_230450	TGME49_239610	TGGT1_216210	TGGT1_226280	TGME49_273460	2
TGME49_216770	0.3362	TGME49_231150	TGME49_240200	TGGT1_216490	TGGT1_226960	TGME49_285670	6
TGME49_216830	0.0612	TGME49_232520	TGME49_240270	TGGT1_216770	TGGT1_227830	TGME49_290840	1
TGME49_216900	0.2566	TGME49_233100	TGME49_240400	TGGT1_216830	TGGT1_229180	TGME49_294050	1
TGME49_217820	0.0232	TGME49_233190	TGME49_240440	TGGT1_216900	TGGT1_230050	TGME49_294980	1
TGME49_217890	0.0354	TGME49_233720	TGME49_240780	TGGT1_217820	TGGT1_230450	TGME49_296950	10
TGME49_218230	0.0122	TGME49_235970	TGME49_240810	TGGT1_217890	TGGT1_230580	TGME49_297880	1
TGME49_218280	0.5333	TGME49_236580	TGME49_240820	TGGT1_218230	TGGT1_230990	TGME49_308990	13
TGME49_219140	0.0409	TGME49_237100	TGME49_242415	TGGT1_218280	TGGT1_231020	TGME49_310320	2
TGME49_220140	0.0226	TGME49_238000	TGME49_243760	TGGT1_219140	TGGT1_231150	TGME49_313520	1
TGME49_222070	0.0552	TGME49_238240	TGME49_244120	TGGT1_220140	TGGT1_231750	TGME49_316450	6
TGME49_222090	0.4911	TGME49_239790	TGME49_244140	TGGT1_222070	TGGT1_232520	TGME49_321310	1
TGME49_222170	0.0183	TGME49_240210	TGME49_245520	TGGT1_222090	TGGT1_232640	TGME49_321640	1
TGME49_222860	0.0078	TGME49_240590	TGME49_245650	TGGT1_222140	TGGT1_232815
TGME49_223140	0.0624	TGME49_240780	TGME49_247390	TGGT1_222170	TGGT1_233100
TGME49_223710	0.0453	TGME49_240890	TGME49_247740	TGGT1_222860	TGGT1_233190
TGME49_223970	0.0166	TGME49_243530	TGME49_249215	TGGT1_223140	TGGT1_233500
TGME49_225710	0.0468	TGME49_244310	TGME49_249410	TGGT1_223150	TGGT1_233720
TGME49_225800	0.0035	TGME49_244380	TGME49_249510	TGGT1_223710	TGGT1_235560
TGME49_225930	0.1421	TGME49_246730	TGME49_249910	TGGT1_223970	TGGT1_235970
TGME49_226270	0.0402	TGME49_246920	TGME49_251170	TGGT1_225260	TGGT1_236580
TGME49_226280	0.9971	TGME49_247550	TGME49_252230	TGGT1_225710	TGGT1_237100
TGME49_226430	0.0719	TGME49_247740	TGME49_252340	TGGT1_225800	TGGT1_238000
TGME49_227060	0.0193	TGME49_248200	TGME49_252480	TGGT1_225930	TGGT1_238240
TGME49_227830	0.9942	TGME49_248960	TGME49_254280	TGGT1_226270	TGGT1_239610
TGME49_229180	0.0306	TGME49_249010	TGME49_254810	TGGT1_226280	TGGT1_239790
TGME49_230050	0.8966	TGME49_249650	TGME49_261690	TGGT1_226430	TGGT1_240270
TGME49_230450	0.0107	TGME49_249920	TGME49_263260	TGGT1_226960	TGGT1_240440
TGME49_230555	0.0491	TGME49_249950	TGME49_263340	TGGT1_227060	TGGT1_240590
TGME49_230580	0.0815	TGME49_251550	TGME49_263440	TGGT1_227830	TGGT1_240780
TGME49_230840	0.0613	TGME49_251690	TGME49_263680	TGGT1_229180	TGGT1_240810
TGME49_230990	0.1332	TGME49_251760	TGME49_263760	TGGT1_230050	TGGT1_242415
TGME49_231020	0.015	TGME49_253510	TGME49_264200	TGGT1_230450	TGGT1_243480
TGME49_231150	0.9986	TGME49_253780	TGME49_264790	TGGT1_230555	TGGT1_243530
TGME49_231750	0.2746	TGME49_254260	TGME49_265280	TGGT1_230580	TGGT1_244140
TGME49_232520	0.9501	TGME49_254770	TGME49_265990	TGGT1_230840	TGGT1_244310
TGME49_232640	0.0072	TGME49_255320	TGME49_266950	TGGT1_230990	TGGT1_244380
TGME49_232815	0.1263	TGME49_256760	TGME49_268820	TGGT1_231020	TGGT1_245520
TGME49_233100	0.2118	TGME49_256990	TGME49_270150	TGGT1_231150	TGGT1_245650
TGME49_233190	0.7096	TGME49_257110	TGME49_272490	TGGT1_231750	TGGT1_246730
TGME49_233260	0.01	TGME49_257150	TGME49_272695	TGGT1_232520	TGGT1_247390
TGME49_233720	0.0917	TGME49_258210	TGME49_273640	TGGT1_232640	TGGT1_247550
TGME49_234530	0.0671	TGME49_258390	TGME49_275490	TGGT1_232815	TGGT1_248200
TGME49_235560	0.7776	TGME49_259690	TGME49_285840	TGGT1_233100	TGGT1_249215
TGME49_235970	0.0271	TGME49_260440	TGME49_286070	TGGT1_233190	TGGT1_249910
TGME49_236580	0.9575	TGME49_261480	TGME49_288510	TGGT1_233260	TGGT1_249920
TGME49_237100	0.8551	TGME49_261520	TGME49_290570	TGGT1_233500	TGGT1_249950
TGME49_237290	0.2109	TGME49_261600	TGME49_291080	TGGT1_233720	TGGT1_251500
TGME49_237460	0.1857	TGME49_262040	TGME49_291150	TGGT1_234530	TGGT1_251690
TGME49_238000	0.8213	TGME49_263070	TGME49_291590	TGGT1_235560	TGGT1_252340
TGME49_238240	0.0464	TGME49_263420	TGME49_294050	TGGT1_235970	TGGT1_252465
TGME49_239610	0.647	TGME49_263530	TGME49_294420	TGGT1_236580	TGGT1_252480
TGME49_239790	0.6368	TGME49_263680	TGME49_294980	TGGT1_237100	TGGT1_253510
TGME49_239890	0.1928	TGME49_264060	TGME49_295960	TGGT1_237290	TGGT1_254260
TGME49_240200	0.3525	TGME49_265110	TGME49_296950	TGGT1_237460	TGGT1_254280
TGME49_240210	0.0203	TGME49_265220	TGME49_297170	TGGT1_238000	TGGT1_254810
TGME49_240270	0.2831	TGME49_266750	TGME49_297880	TGGT1_238240	TGGT1_254940
TGME49_240400	0.0206	TGME49_267390	TGME49_299270	TGGT1_239610	TGGT1_255320
TGME49_240440	0.4388	TGME49_268640	TGME49_306650	TGGT1_239790	TGGT1_256760
TGME49_240590	0.558	TGME49_268840	TGME49_306950	TGGT1_239890	TGGT1_256990
TGME49_240780	0.3871	TGME49_269650	TGME49_308950	TGGT1_240200	TGGT1_257110
TGME49_240810	0.096	TGME49_270650	TGME49_310500	TGGT1_240210	TGGT1_257150
TGME49_240820	0.0135	TGME49_271300	TGME49_311030	TGGT1_240270	TGGT1_257290
TGME49_240890	0.0616	TGME49_272010	TGME49_312340	TGGT1_240400	TGGT1_257530
TGME49_242415	0.039	TGME49_272740	TGME49_312350	TGGT1_240440	TGGT1_258110
TGME49_242610	0.0958	TGME49_273460	TGME49_312490	TGGT1_240590	TGGT1_258210
TGME49_243530	0.8919	TGME49_273520	TGME49_313520	TGGT1_240780	TGGT1_258390
TGME49_243760	0.0693	TGME49_278270	TGME49_314710	TGGT1_240810	TGGT1_259690
TGME49_244120	0.0122	TGME49_278900	TGME49_314800	TGGT1_240820	TGGT1_260170
TGME49_244140	0.9767	TGME49_279330	TGME49_316350	TGGT1_240890	TGGT1_261480
TGME49_244310	0.0713	TGME49_283590	TGME49_320550	TGGT1_242415	TGGT1_261520
TGME49_244380	0.0476	TGME49_283850	TGME49_321310	TGGT1_242610	TGGT1_263070
TGME49_244440	0.0133	TGME49_285670		TGGT1_243480	TGGT1_263440
TGME49_245470	0.1006	TGME49_285720		TGGT1_243530	TGGT1_263530
TGME49_245520	0.1202	TGME49_285840		TGGT1_243760	TGGT1_263680
TGME49_245650	0.0681	TGME49_286420		TGGT1_244120	TGGT1_263760
TGME49_246730	0.1258	TGME49_286550		TGGT1_244140	TGGT1_264060
TGME49_246920	0.7867	TGME49_288500		TGGT1_244310	TGGT1_264200
TGME49_247390	0.0023	TGME49_289650		TGGT1_244380	TGGT1_264610
TGME49_247550	0.9722	TGME49_290040		TGGT1_244440	TGGT1_265110
TGME49_247740	0.0647	TGME49_291080		TGGT1_245470	TGGT1_265220
TGME49_248200	0.9925	TGME49_292010		TGGT1_245520	TGGT1_265280
TGME49_248960	0.0389	TGME49_294350		TGGT1_245650	TGGT1_267390
TGME49_249010	0.1819	TGME49_295010		TGGT1_246730	TGGT1_268640
TGME49_249215	0.9509	TGME49_297170		TGGT1_246920	TGGT1_268840
TGME49_249410	0.0226	TGME49_299210		TGGT1_247390	TGGT1_270150
TGME49_249510	0.9279	TGME49_301390		TGGT1_247550	TGGT1_271280
TGME49_249650	0.4835	TGME49_305460		TGGT1_247740	TGGT1_271300
TGME49_249910	0.7797	TGME49_305750		TGGT1_248200	TGGT1_272490
TGME49_249920	0.0042	TGME49_306290		TGGT1_248960	TGGT1_272740
TGME49_249950	0.0919	TGME49_306650		TGGT1_249010	TGGT1_273090
TGME49_251170	0.4465	TGME49_307650		TGGT1_249215	TGGT1_273460
TGME49_251500	0.0316	TGME49_309570		TGGT1_249410	TGGT1_273520
TGME49_251550	0.405	TGME49_310850		TGGT1_249510	TGGT1_273960
TGME49_251690	0.053	TGME49_311240		TGGT1_249650	TGGT1_274190
TGME49_251760	0.1895	TGME49_311750		TGGT1_249910	TGGT1_275490
TGME49_252230	0.001	TGME49_311870		TGGT1_249920	TGGT1_278270
TGME49_252340	0.7575	TGME49_312220		TGGT1_249950	TGGT1_278900
TGME49_252480	0.258	TGME49_312530		TGGT1_250955	TGGT1_279330
TGME49_253510	0.0105	TGME49_312680		TGGT1_251170	TGGT1_283590A
TGME49_253780	0.0367	TGME49_313230		TGGT1_251500	TGGT1_283590B
TGME49_254260	0.1621	TGME49_313350		TGGT1_251550	TGGT1_283890
TGME49_254280	0.0162	TGME49_314480		TGGT1_251690	TGGT1_285720
TGME49_254610	0.0195	TGME49_316450		TGGT1_251760	TGGT1_285840
TGME49_254770	0.0227	TGME49_316900		TGGT1_252190	TGGT1_286070
TGME49_254810	0.0854	TGME49_318310		TGGT1_252230	TGGT1_286420B
TGME49_254940	0.0481	TGME49_321640		TGGT1_252340	TGGT1_286550
TGME49_255320	0.6866			TGGT1_252465	TGGT1_290570
TGME49_256760	0.3764			TGGT1_252480	TGGT1_291080
TGME49_256990	0.9946			TGGT1_253510	TGGT1_292000
TGME49_257110	0.6373			TGGT1_253780	TGGT1_292010
TGME49_257150	0.0139			TGGT1_254260	TGGT1_293700
TGME49_258100	0.9624			TGGT1_254280	TGGT1_294050
TGME49_258210	0.0034			TGGT1_254610	TGGT1_294350
TGME49_258390	0.1292			TGGT1_254770	TGGT1_294420
TGME49_259690	0.0795			TGGT1_254810	TGGT1_295010
TGME49_260300	0.5609			TGGT1_254940	TGGT1_297170
TGME49_260440	0.0227			TGGT1_255320	TGGT1_299210
TGME49_261260	0.5853			TGGT1_256760	TGGT1_300320
TGME49_261480	0.1389			TGGT1_256990	TGGT1_301390
TGME49_261520	0.0247			TGGT1_257110	TGGT1_305460
TGME49_261600	0.9549			TGGT1_257150	TGGT1_305750
TGME49_261690	0.0945			TGGT1_257290	TGGT1_306290
TGME49_262040	0.0677			TGGT1_257530	TGGT1_306610
TGME49_263070	0.9043			TGGT1_258110	TGGT1_306950
TGME49_263260	0.3945			TGGT1_258210	TGGT1_309000
TGME49_263340	0.009			TGGT1_258390	TGGT1_310500
TGME49_263420	0.0085			TGGT1_259660	TGGT1_310850
TGME49_263440	0.1005			TGGT1_259690	TGGT1_311030
TGME49_263530	0.2184			TGGT1_260170	TGGT1_311240
TGME49_263680	0.949			TGGT1_260300	TGGT1_311430
TGME49_263760	0.656			TGGT1_260440	TGGT1_311870
TGME49_264060	0.8158			TGGT1_260850	TGGT1_313230
TGME49_264200	0.9684			TGGT1_261260A	TGGT1_313520
TGME49_264790	0.0168			TGGT1_261260B	TGGT1_314480
TGME49_265110	0.075			TGGT1_261480	TGGT1_316900
TGME49_265220	0.9636			TGGT1_261520	TGGT1_321640
TGME49_265280	0.0264			TGGT1_261600	TGGT1_356300
TGME49_265990	0.2381			TGGT1_261690	TGGT1_409260
TGME49_266750	0.1475			TGGT1_262040
TGME49_266950	0.0533			TGGT1_263070
TGME49_267390	0.0181			TGGT1_263260
TGME49_268640	0.0885			TGGT1_263340
TGME49_268820	0.0045			TGGT1_263420
TGME49_268840	0.027			TGGT1_263430
TGME49_269650	0.1083			TGGT1_263440
TGME49_269740	0.2249			TGGT1_263530
TGME49_270150	0.9859			TGGT1_263680
TGME49_270650	0.5708			TGGT1_263760
TGME49_271178	0.0243			TGGT1_264060
TGME49_271182	0.3764			TGGT1_264200
TGME49_271280	0.0943			TGGT1_264610
TGME49_271300	0.1507			TGGT1_264790
TGME49_272010	0.9247			TGGT1_265110
TGME49_272410	0.9931			TGGT1_265220
TGME49_272490	0.997			TGGT1_265280
TGME49_272695	0.0248			TGGT1_265990
TGME49_272740	0.0495			TGGT1_266750
TGME49_273460	0.0054			TGGT1_266950
TGME49_273520	0.0505			TGGT1_267390
TGME49_273640	0.0178			TGGT1_268640
TGME49_274190	0.0331			TGGT1_268820
TGME49_275490	0.0206			TGGT1_268840
TGME49_278270	0.2301			TGGT1_269650
TGME49_278900	0.0372			TGGT1_269740
TGME49_279330	0.01			TGGT1_270150
TGME49_282190	0.1652			TGGT1_270650
TGME49_283590	0.9955			TGGT1_271178
TGME49_283850	0.0397			TGGT1_271280
TGME49_285670	0.022			TGGT1_271300
TGME49_285720	0.6991			TGGT1_272010
TGME49_285840	0.9678			TGGT1_272410
TGME49_286070	0.1311			TGGT1_272490
TGME49_286420	0.0121			TGGT1_272640
TGME49_286550	0.0063			TGGT1_272695
TGME49_288500	0.9872			TGGT1_272740
TGME49_288510	0.0369			TGGT1_273090
TGME49_288580	0.007			TGGT1_273460
TGME49_289650	0.969			TGGT1_273520
TGME49_290040	0.0524			TGGT1_273640
TGME49_290570	0.0116			TGGT1_273960
TGME49_290840	0.0609			TGGT1_274190
TGME49_291080	0.0855			TGGT1_275490
TGME49_291150	0.0565			TGGT1_277850
TGME49_291590	0.019			TGGT1_278270
TGME49_292010	0.9504			TGGT1_278900
TGME49_293700	0.0101			TGGT1_279330
TGME49_294050	0.936			TGGT1_282190
TGME49_294350	0.011			TGGT1_283590A
TGME49_294420	0.0298			TGGT1_283590B
TGME49_294980	0.7202			TGGT1_283850
TGME49_295010	0.2861			TGGT1_283890
TGME49_295960	0.1895			TGGT1_285670
TGME49_296950	0.0838			TGGT1_285720
TGME49_297170	0.9926			TGGT1_285840
TGME49_297880	0.8927			TGGT1_286070
TGME49_299210	0.1422			TGGT1_286420A
TGME49_299270	0.1724			TGGT1_286420B
TGME49_301390	0.089			TGGT1_286550
TGME49_305460	0.0785			TGGT1_288500
TGME49_305490	0.0593			TGGT1_288510
TGME49_305750	0.418			TGGT1_288580
TGME49_306290	0.0019			TGGT1_289650
TGME49_306380	0.0895			TGGT1_290040
TGME49_306610	0.0111			TGGT1_290570
TGME49_306650	0.9127			TGGT1_290840
TGME49_306950	0.1597			TGGT1_291080
TGME49_307650	0.5893			TGGT1_291150
TGME49_308950	0.7586			TGGT1_291590
TGME49_308990	0.0088			TGGT1_292000
TGME49_309570	0.2575			TGGT1_292010
TGME49_310050	0.0748			TGGT1_293700
TGME49_310320	0.1792			TGGT1_294050
TGME49_310400	0.0535			TGGT1_294350
TGME49_310500	0.9211			TGGT1_294420
TGME49_310850	0.1292			TGGT1_294800A
TGME49_311030	0.7379			TGGT1_294800B
TGME49_311240	0.0168			TGGT1_294980
TGME49_311430	0.9866			TGGT1_295010
TGME49_311750	0.198			TGGT1_295935
TGME49_311870	0.0486			TGGT1_295950
TGME49_312220	0.0377			TGGT1_295960
TGME49_312340	0.0424			TGGT1_296950
TGME49_312350	0.0424			TGGT1_297170
TGME49_312480	0.0405			TGGT1_297880
TGME49_312490	0.9255			TGGT1_299210
TGME49_312530	0.0207			TGGT1_299270
TGME49_312680	0.9388			TGGT1_300320
TGME49_313230	0.0265			TGGT1_301390
TGME49_313350	0.0336			TGGT1_305120
TGME49_313520	0.0168			TGGT1_305460
TGME49_314480	0.9664			TGGT1_305490
TGME49_314710	0.0187			TGGT1_305750
TGME49_314800	0.2764			TGGT1_306290
TGME49_316350	0.0253			TGGT1_306380
TGME49_316450	0.0896			TGGT1_306610
TGME49_316900	0.692			TGGT1_306650
TGME49_318310	0.0126			TGGT1_306950
TGME49_320550	0.5151			TGGT1_307650
TGME49_321310	0.8598			TGGT1_308950
TGME49_321640	0.0047			TGGT1_308990
TGME49_321680	0.3494			TGGT1_309000
				TGGT1_309210
				TGGT1_309570
				TGGT1_309730
				TGGT1_310050
				TGGT1_310320
				TGGT1_310400
				TGGT1_310500
				TGGT1_310850
				TGGT1_311030
				TGGT1_311240
				TGGT1_311430
				TGGT1_311750
				TGGT1_311870
				TGGT1_312220
				TGGT1_312340
				TGGT1_312350
				TGGT1_312480
				TGGT1_312490
				TGGT1_312530
				TGGT1_312680
				TGGT1_313230
				TGGT1_313350
				TGGT1_313520
				TGGT1_314480
				TGGT1_314710
				TGGT1_314800
				TGGT1_316350
				TGGT1_316450
				TGGT1_316900
				TGGT1_318310
				TGGT1_320490
				TGGT1_320550
				TGGT1_321310
				TGGT1_321640
				TGGT1_321680
				TGGT1_323020
				TGGT1_356300
				TGGT1_358440
				TGGT1_359490
				TGGT1_366530
				TGGT1_409260
