# Supplementary material for: Identification of the Toxoplasma gondii mitochondrial ribosome, and characterisation of a protein essential for mitochondrial translation
Source: Mol Microbiol. 2019 Jul 24;112(4):1235–52. doi: 10.1111/mmi.14357 (PMC6851545; doi:10.1111/mmi.14357)
Supplement: Supplementary file 5 [file MMI-112-1235-s005.xls]

## Sheet: Bait list
1-Expression data for 14 genes encoding components of the mitochodnrial protein import machinery
log2 values
Genbank	fold change	Peak time	Genbank	0	0.20339	0.40678	0.610169	0.813559	1.01695	1.22034	1.42373	1.62712	1.83051	2.0339	2.23729	2.44068	2.64407	2.84746	3.05085	3.25424	3.45763	3.66102	3.86441	4.0678	4.27119	4.47458	4.67797	4.88136	5.08475	5.28814	5.49153	5.69492	5.89831	6.10169	6.30508	6.50847	6.71186	6.91525	7.11864	7.32203	7.52542	7.72881	7.9322	8.13559	8.33898	8.54237	8.74576	8.94915
TGME49_054610	3.1801	6.30508	TGME49_054610	9.76183	9.64063	9.52281	9.41174	9.3108	9.22336	9.15205	9.09648	9.05551	9.028	9.01282	9.00918	9.01771	9.03942	9.07531	9.12635	9.193	9.27347	9.36543	9.46652	9.57441	9.68665	9.80035	9.91253	10.0202	10.1203	10.21	10.2869	10.3488	10.3935	10.4186	10.4228	10.4083	10.378	10.3349	10.282	10.2219	10.1555	10.0836	10.0065	9.92483	9.8396	9.75321	9.66846	9.58816
TGME49_060850	2.76044	8.94915	TGME49_060850	4.49246	4.49403	4.49561	4.49718	4.49875	4.50032	4.50189	4.50346	4.50503	4.5066	4.50817	4.50974	4.51132	4.51289	4.51446	4.51603	4.5176	4.51917	4.52074	4.52231	4.52389	4.52546	4.52703	4.5286	4.53017	4.53174	4.53331	4.53488	4.53646	4.53803	4.5396	4.54117	4.54274	4.54431	4.54588	4.54745	4.54903	4.5506	4.55217	4.55374	4.55531	4.55688	4.55845	4.56002	4.56159
TGME49_032820	3.28184	5.69492	TGME49_032820	9.17208	9.07398	8.97415	8.87089	8.76247	8.64716	8.52575	8.40892	8.30987	8.24178	8.21784	8.24691	8.3205	8.42578	8.54993	8.68013	8.80581	8.92539	9.03953	9.1489	9.25418	9.3555	9.4509	9.5379	9.614	9.67673	9.72382	9.75398	9.76612	9.75917	9.73206	9.68515	9.62451	9.55765	9.49208	9.43531	9.3925	9.35941	9.32947	9.29611	9.25276	9.19418	9.1206	9.0336	8.93472
TGME49_074090	2.95194	0.20339	TGME49_074090	8.10515	8.0922	8.07925	8.0663	8.05336	8.04042	8.02749	8.01455	8.00161	7.98867	7.9757	7.96272	7.94971	7.93669	7.92364	7.91058	7.89749	7.88438	7.87123	7.85804	7.84479	7.83149	7.8181	7.80462	7.79101	7.77727	7.76337	7.74929	7.73501	7.72052	7.70578	7.69079	7.67554	7.66004	7.6443	7.62832	7.61211	7.59567	7.57903	7.5622	7.54519	7.52803	7.51071	7.49328	7.47574
TGME49_027830	3.20317	6.10169	TGME49_027830	6.32021	6.28451	6.24888	6.2134	6.17813	6.14314	6.10892	6.07759	6.05167	6.03369	6.02618	6.0311	6.04811	6.0763	6.11477	6.1626	6.21889	6.28279	6.35344	6.42999	6.51159	6.59686	6.68237	6.76417	6.83829	6.90081	6.94867	6.9825	7.00386	7.01428	7.01533	7.00849	6.99508	6.97637	6.95362	6.92809	6.90082	6.87193	6.84129	6.80879	6.77431	6.73796	6.70078	6.66399	6.62886
TGME49_025710	3.02779	6.10169	TGME49_025710	6.44545	6.42753	6.41012	6.39375	6.37895	6.36622	6.3561	6.34915	6.34592	6.34698	6.3529	6.36407	6.38014	6.40062	6.42499	6.45275	6.48356	6.51777	6.55591	6.59853	6.64614	6.69874	6.75419	6.80982	6.86293	6.91085	6.95132	6.98371	7.00779	7.02337	7.03021	7.02831	7.01853	7.00189	6.97947	6.9523	6.92132	6.88689	6.84928	6.80874	6.76551	6.72006	6.67369	6.62791	6.58422
TGME49_014150	3.22031	5.89831	TGME49_014150	7.09854	7.04157	6.98635	6.93461	6.88811	6.8486	6.81764	6.79617	6.78495	6.78474	6.79631	6.82005	6.85485	6.89922	6.9517	7.0108	7.07535	7.14541	7.22135	7.30353	7.39231	7.48714	7.5837	7.67675	7.76105	7.83136	7.88349	7.9174	7.9341	7.9346	7.91991	7.89136	7.85163	7.80373	7.75064	7.69539	7.64053	7.58696	7.53512	7.48545	7.43841	7.39448	7.35425	7.31834	7.28736
TGME49_015390	3.29403	6.30508	TGME49_015390	8.16735	8.01479	7.86621	7.72555	7.59678	7.48387	7.38995	7.31487	7.25765	7.21731	7.19286	7.18342	7.18848	7.20761	7.24042	7.28647	7.34518	7.41531	7.49544	7.58415	7.68002	7.78148	7.88631	7.99213	8.09658	8.19727	8.29171	8.37688	8.44966	8.50692	8.5455	8.56343	8.56323	8.54859	8.52317	8.49065	8.454	8.41334	8.36807	8.31761	8.26137	8.19915	8.13228	8.06249	7.99152
TGME49_112220	3.01484	5.69492	TGME49_112220	7.83853	7.82513	7.81214	7.79997	7.78904	7.77975	7.77267	7.76903	7.77021	7.77758	7.79253	7.81602	7.84738	7.88551	7.9293	7.97767	8.02963	8.08469	8.14246	8.20255	8.26458	8.32771	8.3893	8.44626	8.4955	8.53392	8.55919	8.57192	8.57348	8.56525	8.54858	8.5249	8.49582	8.46299	8.42807	8.39271	8.35832	8.32528	8.29373	8.26381	8.23564	8.20947	8.18592	8.16573	8.14962
TGME49_018280	3.19409	6.30508	TGME49_018280	9.86774	9.75434	9.64261	9.53423	9.43085	9.33415	9.24609	9.16972	9.10839	9.06545	9.04423	9.04707	9.07222	9.11691	9.17837	9.25384	9.34079	9.43764	9.54305	9.65567	9.77417	9.89653	10.0181	10.1334	10.2372	10.324	10.39	10.4371	10.4686	10.488	10.4985	10.5031	10.5022	10.496	10.4844	10.4675	10.4451	10.4164	10.3807	10.337	10.2844	10.2226	10.1539	10.0811	10.0071
TGME49_083590	3.21083	6.10169	TGME49_083590	6.91104	6.86838	6.82675	6.7872	6.75076	6.71847	6.69147	6.67128	6.65953	6.65785	6.66788	6.69069	6.72513	6.76951	6.82215	6.88134	6.94564	7.01459	7.08798	7.1656	7.24723	7.33209	7.4171	7.49859	7.57289	7.63634	7.68612	7.72271	7.74744	7.76162	7.76658	7.76363	7.75407	7.73916	7.7202	7.69846	7.67494	7.6496	7.62209	7.59208	7.55924	7.52353	7.48612	7.44847	7.41204
TGME49_002810	3.11791	5.69492	TGME49_002810	7.29865	7.29662	7.29365	7.28881	7.28117	7.26979	7.25458	7.23878	7.2265	7.22181	7.22882	7.24928	7.27566	7.29808	7.30668	7.29159	7.2482	7.19289	7.14732	7.13311	7.17192	7.27755	7.43256	7.61165	7.78954	7.94094	8.04533	8.10112	8.11151	8.07967	8.00878	7.90424	7.7803	7.6534	7.54001	7.45659	7.41443	7.40422	7.41147	7.42168	7.42039	7.39666	7.35375	7.29851	7.23775
TGME49_051780	2.74649	6.71186	TGME49_051780	10.4621	10.4663	10.4705	10.4747	10.4789	10.4832	10.4874	10.4917	10.4961	10.5004	10.5047	10.5091	10.5134	10.5177	10.5219	10.526	10.5301	10.534	10.5378	10.5415	10.5451	10.5485	10.5518	10.5548	10.5576	10.5602	10.5624	10.5644	10.5661	10.5674	10.5685	10.5693	10.5698	10.5701	10.5701	10.5698	10.5694	10.5686	10.5677	10.5665	10.5651	10.5634	10.5615	10.5593	10.5569
TGME49_065220	3.14974	6.10169	TGME49_065220	7.69903	7.65847	7.61783	7.57704	7.53602	7.49468	7.45326	7.41321	7.37628	7.34422	7.31878	7.30153	7.29324	7.29451	7.30591	7.32803	7.3615	7.4071	7.46566	7.53801	7.62497	7.72611	7.836	7.94796	8.05531	8.15136	8.23056	8.29177	8.33503	8.36033	8.36768	8.35774	8.3338	8.29981	8.25971	8.21745	8.17622	8.13628	8.09711	8.05822	8.01909	7.97933	7.93888	7.89777	7.85606
3 are non-cyclical
TGME49_074090
TGME49_060850
TGME49_051780

## Sheet: Steps  to generate 279 dataset
1. The cell cycle transcriptome {Benhke, 2010}n=2869 genes was queried for "like" genes, using either euclidian distance or Spearmann correlation, cutoff 0.9. This was done for each of the 11 baits, generating a list of total 395 genes with similar mRNA expression profile. Of those we dentified the non-redundant genes.			2. We Keept only unique instances in each list			3. a Venn diagram was used to to identify overlaping genes between the two methods					4. List of Uniqe genes (281)			5. Convert to current geneID and anontation
											Uniq281	origin		TGME49_201110
Euclidian (143 V5)	Spearmann (203 V5)		Euclidian (125 uniq V5)	Spearmann (182 V5)							TGME49_007940;TGME49_007950	Spearmann		TGME49_201830
TGME49_016490	TGME49_045650		TGME49_016490	TGME49_045650							TGME49_011240;TGME49_011250	Euclidian		TGME49_202180
TGME49_088580	TGME49_016490		TGME49_088580	TGME49_016490							TGME49_011300;TGME49_011310	Both		TGME49_203620
TGME49_048960	TGME49_088580		TGME49_048960	TGME49_088580							TGME49_042410;TGME49_042420	Spearmann		TGME49_203780
TGME49_026280	TGME49_048960		TGME49_026280	TGME49_048960							TGME49_058090;TGME49_058100	Both		TGME49_204490
TGME49_105750	TGME49_026280		TGME49_105750	TGME49_026280							TGME49_072690;TGME49_072700	Spearmann		TGME49_205510
TGME49_049920	TGME49_049920		TGME49_049920	TGME49_049920							TGME49_094980;TGME49_094990	Spearmann		TGME49_206360
TGME49_051760	TGME49_025930		TGME49_051760	TGME49_025930							TGME49_108990;TGME49_109000	Euclidian		TGME49_207640
TGME49_054610	TGME49_107650		TGME49_054610	TGME49_107650							TGME49_112610;TGME49_112620	Spearmann		TGME49_207710
TGME49_011300;TGME49_011310	TGME49_051760		TGME49_011300;TGME49_011310	TGME49_051760							TGME49_105750	Euclidian		TGME49_207760
TGME49_095010	TGME49_046920		TGME49_095010	TGME49_046920		Only 26 genes are common to both methods, highlighting their complementarities					TGME49_042610	Euclidian		TGME49_207820
TGME49_032820	TGME49_016770		TGME49_032820	TGME49_016770		Thus, we have 281 unique genes					TGME49_005510	Euclidian		TGME49_207940
TGME49_006360	TGME49_110400		TGME49_006360	TGME49_110400							TGME49_085720	Euclidian		TGME49_208200
TGME49_027830	TGME49_054610		TGME49_027830	TGME49_054610							TGME49_040890	Euclidian		TGME49_209020
TGME49_042610	TGME49_016830		TGME49_042610	TGME49_016830							TGME49_091110	Euclidian		TGME49_209240
TGME49_005510	TGME49_011300;TGME49_011310		TGME49_005510	TGME49_011300;TGME49_011310							TGME49_033260	Euclidian		TGME49_209430
TGME49_014150	TGME49_054810		TGME49_014150	TGME49_054810							TGME49_110320	Euclidian		TGME49_209680
TGME49_072010	TGME49_064060		TGME49_072010	TGME49_064060							TGME49_114710	Euclidian		TGME49_209790
TGME49_085720	TGME49_112340		TGME49_085720	TGME49_112340							TGME49_099270	Euclidian		TGME49_210360
TGME49_040890	TGME49_083850		TGME49_040890	TGME49_083850							TGME49_026430	Euclidian		TGME49_211240
TGME49_091110	TGME49_048960		TGME49_091110	TGME49_048200							TGME49_007820	Euclidian		TGME49_211310
TGME49_033260	TGME49_048200		TGME49_033260	TGME49_063340							TGME49_011410	Euclidian		TGME49_211410
TGME49_110320	TGME49_063340		TGME49_110320	TGME49_095010							TGME49_049510	Euclidian		TGME49_211710
TGME49_114710	TGME49_095010		TGME49_114710	TGME49_079330							TGME49_031750	Euclidian		TGME49_211870
TGME49_099270	TGME49_079330		TGME49_099270	TGME49_070650							TGME49_045470	Euclidian		TGME49_213410
TGME49_026430	TGME49_070650		TGME49_026430	TGME49_110850							TGME49_007710	Euclidian		TGME49_214150
TGME49_007820	TGME49_110850		TGME49_007820	TGME49_071280							TGME49_069740	Euclidian		TGME49_214320
TGME49_011410	TGME49_071280		TGME49_011410	TGME49_116900							TGME49_094350	Euclidian		TGME49_214790
TGME49_049510	TGME49_116900		TGME49_049510	TGME49_038000							TGME49_112680	Euclidian		TGME49_214870
TGME49_031750	TGME49_038000		TGME49_031750	TGME49_061690							TGME49_061260	Euclidian		TGME49_215260
TGME49_045470	TGME49_061690		TGME49_045470	TGME49_105490							TGME49_040270	Euclidian		TGME49_215390
TGME49_108990;TGME49_109000	TGME49_105490		TGME49_108990;TGME49_109000	TGME49_114480							TGME49_027060	Euclidian		TGME49_215400
TGME49_007710	TGME49_114480		TGME49_007710	TGME49_111030							TGME49_058210	Euclidian		TGME49_215430
TGME49_069740	TGME49_111030		TGME49_069740	TGME49_007760							TGME49_043760	Euclidian		TGME49_215490
TGME49_094350	TGME49_007760		TGME49_094350	TGME49_071180							TGME49_060300	Euclidian		TGME49_216120
TGME49_112680	TGME49_071180		TGME49_112680	TGME49_086550							TGME49_054940	Euclidian		TGME49_216210
TGME49_061260	TGME49_086550		TGME49_061260	TGME49_067390							TGME49_014870	Euclidian		TGME49_216490
TGME49_040270	TGME49_067390		TGME49_040270	TGME49_061520							TGME49_009240	Euclidian		TGME49_216770
TGME49_027060	TGME49_061520		TGME49_027060	TGME49_018230							TGME49_013410	Euclidian		TGME49_216830
TGME49_058210	TGME49_018230		TGME49_058210	TGME49_114800							TGME49_011870	Euclidian		TGME49_216900
TGME49_043760	TGME49_114800		TGME49_043760	TGME49_111870							TGME49_065280	Euclidian		TGME49_217820
TGME49_060300	TGME49_111870		TGME49_060300	TGME49_009430							TGME49_058390	Euclidian		TGME49_217890
TGME49_054940	TGME49_009430		TGME49_054940	TGME49_093700							TGME49_017820	Euclidian		TGME49_218230
TGME49_014870	TGME49_093700		TGME49_014870	TGME49_040400							TGME49_037100	Euclidian		TGME49_218280
TGME49_009240	TGME49_040400		TGME49_009240	TGME49_016120							TGME49_111240	Euclidian		TGME49_219140
TGME49_013410	TGME49_016120		TGME49_013410	TGME49_033720							TGME49_020140	Euclidian		TGME49_220140
TGME49_011870	TGME49_033720		TGME49_011870	TGME49_112610;TGME49_112620							TGME49_112350	Euclidian		TGME49_222070
TGME49_065280	TGME49_112610;TGME49_112620		TGME49_065280	TGME49_009790							TGME49_047740	Euclidian		TGME49_222090
TGME49_058390	TGME49_009790		TGME49_058390	TGME49_055320							TGME49_066950	Euclidian		TGME49_222170
TGME49_017820	TGME49_055320		TGME49_017820	TGME49_049950							TGME49_106610	Euclidian		TGME49_222860
TGME49_037100	TGME49_049950		TGME49_037100	TGME49_049910							TGME49_040210	Euclidian		TGME49_223140
TGME49_065220	TGME49_049910		TGME49_065220	TGME49_106290							TGME49_057150	Euclidian		TGME49_223710
TGME49_111240	TGME49_106290		TGME49_111240	TGME49_031020							TGME49_106380	Euclidian		TGME49_223970
TGME49_020140	TGME49_031020		TGME49_020140	TGME49_032640							TGME49_090040	Euclidian		TGME49_225710
TGME49_112350	TGME49_032640		TGME49_112350	TGME49_101390							TGME49_049210	Euclidian		TGME49_225800
TGME49_047740	TGME49_101390		TGME49_047740	TGME49_016210							TGME49_063760	Euclidian		TGME49_225930
TGME49_097880	TGME49_016210		TGME49_097880	TGME49_036580							TGME49_037290	Euclidian		TGME49_226270
TGME49_066950	TGME49_036580		TGME49_066950	TGME49_072740							TGME49_008200	Euclidian		TGME49_226280
TGME49_049650	TGME49_072740		TGME49_049650	TGME49_032820							TGME49_044140	Euclidian		TGME49_226430
TGME49_106610	TGME49_032820		TGME49_106610	TGME49_111430							TGME49_091590	Euclidian		TGME49_227060
TGME49_040210	TGME49_111430		TGME49_040210	TGME49_072490							TGME49_092010	Euclidian		TGME49_227830
TGME49_057150	TGME49_072490		TGME49_057150	TGME49_039790							TGME49_086070	Euclidian		TGME49_229180
TGME49_040820	TGME49_039790		TGME49_040820	TGME49_110500							TGME49_030840	Euclidian		TGME49_230050
TGME49_023710	TGME49_110500		TGME49_023710	TGME49_029180							TGME49_054240	Euclidian		TGME49_230450
TGME49_073460	TGME49_029180		TGME49_073460	TGME49_006360							TGME49_016900	Euclidian		TGME49_230555
TGME49_018280	TGME49_006360		TGME49_018280	TGME49_015400							TGME49_085670	Euclidian		TGME49_230580
TGME49_106380	TGME49_015400		TGME49_106380	TGME49_054280							TGME49_096950	Euclidian		TGME49_230840
TGME49_090040	TGME49_054280		TGME49_090040	TGME49_030450							TGME49_070150	Euclidian		TGME49_230990
TGME49_049210	TGME49_030450		TGME49_049210	TGME49_032520							TGME49_086420	Euclidian		TGME49_231020
TGME49_030990	TGME49_032520		TGME49_030990	TGME49_022090							TGME49_082190	Euclidian		TGME49_231150
TGME49_031750	TGME49_022090		TGME49_063760	TGME49_035560							TGME49_040200	Euclidian		TGME49_231750
TGME49_063760	TGME49_035560		TGME49_037290	TGME49_004490							TGME49_030550	Euclidian		TGME49_232520
TGME49_037290	TGME49_004490		TGME49_008200	TGME49_116350							TGME49_094050	Euclidian		TGME49_232640
TGME49_008200	TGME49_016830		TGME49_044140	TGME49_094420							TGME49_075490	Euclidian		TGME49_232815
TGME49_044140	TGME49_116350		TGME49_091590	TGME49_059690							TGME49_106650	Euclidian		TGME49_233100
TGME49_091590	TGME49_094420		TGME49_092010	TGME49_068640							TGME49_068820	Euclidian		TGME49_233190
TGME49_092010	TGME49_059690		TGME49_086070	TGME49_073640							TGME49_090570	Euclidian		TGME49_233260
TGME49_086070	TGME49_068640		TGME49_030840	TGME49_078270							TGME49_064790	Euclidian		TGME49_233720
TGME49_030840	TGME49_073640		TGME49_054240	TGME49_030990							TGME49_034530	Euclidian		TGME49_234530
TGME49_112680	TGME49_078270		TGME49_016900	TGME49_056990							TGME49_044120	Euclidian		TGME49_235560
TGME49_054240	TGME49_030990		TGME49_085670	TGME49_014790							TGME49_120550	Euclidian		TGME49_235970
TGME49_016900	TGME49_056990		TGME49_011240;TGME49_011250	TGME49_056760							TGME49_033190	Euclidian		TGME49_236580
TGME49_085670	TGME49_014790		TGME49_096950	TGME49_061600							TGME49_065110	Euclidian		TGME49_237100
TGME49_011240;TGME49_011250	TGME49_056760		TGME49_070150	TGME49_121310							TGME49_010360	Euclidian		TGME49_237290
TGME49_096950	TGME49_061600		TGME49_086420	TGME49_063530							TGME49_049410	Euclidian		TGME49_237460
TGME49_070150	TGME49_121310		TGME49_082190	TGME49_121640							TGME49_113350	Euclidian		TGME49_238000
TGME49_086420	TGME49_063530		TGME49_040200	TGME49_074190							TGME49_065990	Euclidian		TGME49_238240
TGME49_082190	TGME49_121640		TGME49_030550	TGME49_027830							TGME49_031150	Euclidian		TGME49_239610
TGME49_040200	TGME49_074190		TGME49_094050	TGME49_051500							TGME49_030050	Euclidian		TGME49_239790
TGME49_030550	TGME49_027830		TGME49_075490	TGME49_112490							TGME49_009680	Euclidian		TGME49_239890
TGME49_094050	TGME49_051500		TGME49_106650	TGME49_073460							TGME49_088510	Euclidian		TGME49_240200
TGME49_009240	TGME49_112490		TGME49_068820	TGME49_015490							TGME49_078900	Euclidian		TGME49_240210
TGME49_075490	TGME49_073460		TGME49_090570	TGME49_007640							TGME49_106950	Euclidian		TGME49_240270
TGME49_106650	TGME49_015490		TGME49_064790	TGME49_069650							TGME49_039890	Euclidian		TGME49_240400
TGME49_037100	TGME49_007640		TGME49_034530	TGME49_089650							TGME49_040780	Euclidian		TGME49_240440
TGME49_068820	TGME49_069650		TGME49_044120	TGME49_052480							TGME49_049010	Euclidian		TGME49_240590
TGME49_090570	TGME49_089650		TGME49_120550	TGME49_043530							TGME49_068840	Euclidian		TGME49_240780
TGME49_064790	TGME49_052480		TGME49_033190	TGME49_003620							TGME49_046730	Euclidian		TGME49_240810
TGME49_097880	TGME49_043530		TGME49_065110	TGME49_061480							TGME49_001830	Euclidian		TGME49_240820
TGME49_066950	TGME49_003620		TGME49_053510	TGME49_057110							TGME49_009020	Euclidian		TGME49_240890
TGME49_034530	TGME49_061480		TGME49_010360	TGME49_051690							TGME49_022170	Euclidian		TGME49_242415
TGME49_044120	TGME49_057110		TGME49_049410	TGME49_025800							TGME49_015430	Euclidian		TGME49_242610
TGME49_120550	TGME49_051690		TGME49_113350	TGME49_044440							TGME49_091150	Euclidian		TGME49_243530
TGME49_040820	TGME49_025800		TGME49_065990	TGME49_085840							TGME49_063680	Euclidian		TGME49_243760
TGME49_033190	TGME49_044440		TGME49_031150	TGME49_033100							TGME49_071300	Euclidian		TGME49_244120
TGME49_065110	TGME49_085840		TGME49_030050	TGME49_063260							TGME49_111750	Euclidian		TGME49_244140
TGME49_049210	TGME49_033100		TGME49_009680	TGME49_040810							TGME49_016490	Both		TGME49_244310
TGME49_053510	TGME49_063260		TGME49_088510	TGME49_058090;TGME49_058100							TGME49_088580	Both		TGME49_244380
TGME49_010360	TGME49_040810		TGME49_078900	TGME49_121680							TGME49_048960	Both		TGME49_244440
TGME49_108990;TGME49_109000	TGME49_058090;TGME49_058100		TGME49_106950	TGME49_025710							TGME49_026280	Both		TGME49_245470
TGME49_049410	TGME49_121680		TGME49_039890	TGME49_047550							TGME49_049920	Both		TGME49_245520
TGME49_113350	TGME49_025710		TGME49_040780	TGME49_044310							TGME49_051760	Both		TGME49_245650
TGME49_112680	TGME49_047550		TGME49_049010	TGME49_113230							TGME49_054610	Both		TGME49_246730
TGME49_040270	TGME49_044440		TGME49_001110	TGME49_054770							TGME49_095010	Both		TGME49_246920
TGME49_065990	TGME49_044310		TGME49_025710	TGME49_003780							TGME49_032820	Both		TGME49_247390
TGME49_065110	TGME49_113230		TGME49_068840	TGME49_014150							TGME49_006360	Both		TGME49_247550
TGME49_043760	TGME49_054770		TGME49_046730	TGME49_042410;TGME49_042420							TGME49_027830	Both		TGME49_247740
TGME49_082190	TGME49_003780		TGME49_054260	TGME49_112480							TGME49_014150	Both		TGME49_248200
TGME49_031150	TGME49_009430		TGME49_001830	TGME49_063440							TGME49_072010	Both		TGME49_248960
TGME49_030050	TGME49_014150		TGME49_009020	TGME49_023970							TGME49_065220	Both		TGME49_249010
TGME49_009680	TGME49_042410;TGME49_042420		TGME49_022170	TGME49_015390							TGME49_097880	Both		TGME49_249215
TGME49_088510	TGME49_121680		TGME49_015430	TGME49_019140							TGME49_049650	Both		TGME49_249410
TGME49_078900	TGME49_112480		TGME49_091150	TGME49_051550							TGME49_040820	Both		TGME49_249510
TGME49_037100	TGME49_063440		TGME49_063680	TGME49_017890							TGME49_023710	Both		TGME49_249650
TGME49_106950	TGME49_023970		TGME49_071300	TGME49_072690;TGME49_072700							TGME49_073460	Both		TGME49_249910
TGME49_064790	TGME49_073640		TGME49_111750	TGME49_091080							TGME49_018280	Both		TGME49_249920
TGME49_057150	TGME49_015390			TGME49_040820							TGME49_030990	Both		TGME49_249950
TGME49_039890	TGME49_019140			TGME49_090840							TGME49_053510	Both		TGME49_251170
TGME49_040780	TGME49_051550			TGME49_051170							TGME49_001110	Both		TGME49_251500
TGME49_049010	TGME49_017890			TGME49_109570							TGME49_025710	Both		TGME49_251550
TGME49_001110	TGME49_072690;TGME49_072700			TGME49_112220							TGME49_054260	Both		TGME49_251690
TGME49_025710	TGME49_091080			TGME49_072010							TGME49_045650	Spearmann		TGME49_251760
TGME49_068840	TGME49_040820			TGME49_038240							TGME49_025930	Spearmann		TGME49_252230
TGME49_046730	TGME49_090840			TGME49_044380							TGME49_107650	Spearmann		TGME49_252340
TGME49_054260	TGME49_051170			TGME49_062040							TGME49_046920	Spearmann		TGME49_252480
TGME49_001830	TGME49_109570			TGME49_023140							TGME49_016770	Spearmann		TGME49_253510
TGME49_009020	TGME49_112220			TGME49_054260							TGME49_110400	Spearmann		TGME49_253780
TGME49_022170	TGME49_072010			TGME49_035970							TGME49_016830	Spearmann		TGME49_254260
TGME49_015430	TGME49_038240			TGME49_015260							TGME49_054810	Spearmann		TGME49_254280
TGME49_091150	TGME49_044380			TGME49_052340							TGME49_064060	Spearmann		TGME49_254610
TGME49_063680	TGME49_062040			TGME49_023710							TGME49_112340	Spearmann		TGME49_254770
TGME49_071300	TGME49_023140			TGME49_052230							TGME49_083850	Spearmann		TGME49_254810
TGME49_111750	TGME49_054260			TGME49_047390							TGME49_048200	Spearmann		TGME49_254940
TGME49_065220	TGME49_056990			TGME49_060440							TGME49_063340	Spearmann		TGME49_255320
	TGME49_035970			TGME49_037460							TGME49_079330	Spearmann		TGME49_256760
	TGME49_015260			TGME49_112530							TGME49_070650	Spearmann		TGME49_256990
	TGME49_014790			TGME49_002180							TGME49_110850	Spearmann		TGME49_257110
	TGME49_052340			TGME49_022070							TGME49_071280	Spearmann		TGME49_257150
	TGME49_121640			TGME49_088500							TGME49_116900	Spearmann		TGME49_258100
	TGME49_023710			TGME49_018280							TGME49_038000	Spearmann		TGME49_258210
	TGME49_112490			TGME49_063070							TGME49_061690	Spearmann		TGME49_258390
	TGME49_052230			TGME49_011710							TGME49_105490	Spearmann		TGME49_259690
	TGME49_073460			TGME49_064200							TGME49_114480	Spearmann		TGME49_260300
	TGME49_047390			TGME49_063420							TGME49_111030	Spearmann		TGME49_260440
	TGME49_060440			TGME49_049650							TGME49_007760	Spearmann		TGME49_261260
	TGME49_037460			TGME49_022860							TGME49_071180	Spearmann		TGME49_261480
	TGME49_112530			TGME49_026270							TGME49_086550	Spearmann		TGME49_261520
	TGME49_002180			TGME49_105460							TGME49_067390	Spearmann		TGME49_261600
	TGME49_022070			TGME49_118310							TGME49_061520	Spearmann		TGME49_261690
	TGME49_052480			TGME49_073520							TGME49_018230	Spearmann		TGME49_262040
	TGME49_088500			TGME49_040440							TGME49_114800	Spearmann		TGME49_263070
	TGME49_018280			TGME49_014320							TGME49_111870	Spearmann		TGME49_263260
	TGME49_063070			TGME49_108950							TGME49_009430	Spearmann		TGME49_263340
	TGME49_011710			TGME49_095960							TGME49_093700	Spearmann		TGME49_263420
	TGME49_064200			TGME49_113520							TGME49_040400	Spearmann		TGME49_263440
	TGME49_063420			TGME49_083590							TGME49_016120	Spearmann		TGME49_263530
	TGME49_016770			TGME49_110050							TGME49_033720	Spearmann		TGME49_263680
	TGME49_057110			TGME49_072410							TGME49_009790	Spearmann		TGME49_263760
	TGME49_049650			TGME49_030580							TGME49_055320	Spearmann		TGME49_264060
	TGME49_022860			TGME49_007940;TGME49_007950							TGME49_049950	Spearmann		TGME49_264200
	TGME49_026270			TGME49_099210							TGME49_049910	Spearmann		TGME49_264790
	TGME49_105460			TGME49_053510							TGME49_106290	Spearmann		TGME49_265110
	TGME49_118310			TGME49_094980;TGME49_094990							TGME49_031020	Spearmann		TGME49_265220
	TGME49_073520			TGME49_045520							TGME49_032640	Spearmann		TGME49_265280
	TGME49_040440			TGME49_039610							TGME49_101390	Spearmann		TGME49_265990
	TGME49_014320			TGME49_001110							TGME49_016210	Spearmann		TGME49_266750
	TGME49_108950			TGME49_066750							TGME49_036580	Spearmann		TGME49_266950
	TGME49_095960			TGME49_040590							TGME49_072740	Spearmann		TGME49_267390
	TGME49_113520			TGME49_116450							TGME49_111430	Spearmann		TGME49_268640
	TGME49_083590			TGME49_053780							TGME49_072490	Spearmann		TGME49_268820
	TGME49_110050			TGME49_065220							TGME49_039790	Spearmann		TGME49_268840
	TGME49_072410			TGME49_097880							TGME49_110500	Spearmann		TGME49_269650
	TGME49_083590			TGME49_097170							TGME49_029180	Spearmann		TGME49_269740
	TGME49_030580										TGME49_015400	Spearmann		TGME49_270150
	TGME49_007940;TGME49_007950										TGME49_054280	Spearmann		TGME49_270650
	TGME49_099210										TGME49_030450	Spearmann		TGME49_271178
	TGME49_053510										TGME49_032520	Spearmann		TGME49_271182
	TGME49_094980;TGME49_094990										TGME49_022090	Spearmann		TGME49_271280
	TGME49_045520										TGME49_035560	Spearmann		TGME49_271300
	TGME49_039610										TGME49_004490	Spearmann		TGME49_272010
	TGME49_001110										TGME49_116350	Spearmann		TGME49_272410
	TGME49_066750										TGME49_094420	Spearmann		TGME49_272490
	TGME49_040590										TGME49_059690	Spearmann		TGME49_272695
	TGME49_056990										TGME49_068640	Spearmann		TGME49_272740
	TGME49_116450										TGME49_073640	Spearmann		TGME49_273460
	TGME49_074190										TGME49_078270	Spearmann		TGME49_273520
	TGME49_053780										TGME49_056990	Spearmann		TGME49_273640
	TGME49_113520										TGME49_014790	Spearmann		TGME49_274190
	TGME49_112490										TGME49_056760	Spearmann		TGME49_275490
	TGME49_043530										TGME49_061600	Spearmann		TGME49_278270
	TGME49_065220										TGME49_121310	Spearmann		TGME49_278900
	TGME49_057110										TGME49_063530	Spearmann		TGME49_279330
	TGME49_097880										TGME49_121640	Spearmann		TGME49_282190
	TGME49_097170										TGME49_074190	Spearmann		TGME49_283590
											TGME49_051500	Spearmann		TGME49_283850
											TGME49_112490	Spearmann		TGME49_285670
											TGME49_015490	Spearmann		TGME49_285720
											TGME49_007640	Spearmann		TGME49_285840
											TGME49_069650	Spearmann		TGME49_286070
											TGME49_089650	Spearmann		TGME49_286420
											TGME49_052480	Spearmann		TGME49_286550
											TGME49_043530	Spearmann		TGME49_288500
											TGME49_003620	Spearmann		TGME49_288510
											TGME49_061480	Spearmann		TGME49_288580
											TGME49_057110	Spearmann		TGME49_289650
											TGME49_051690	Spearmann		TGME49_290040
											TGME49_025800	Spearmann		TGME49_290570
											TGME49_044440	Spearmann		TGME49_290840
											TGME49_085840	Spearmann		TGME49_291080
											TGME49_033100	Spearmann		TGME49_291150
											TGME49_063260	Spearmann		TGME49_291590
											TGME49_040810	Spearmann		TGME49_292010
											TGME49_121680	Spearmann		TGME49_293700
											TGME49_047550	Spearmann		TGME49_294050
											TGME49_044310	Spearmann		TGME49_294350
											TGME49_113230	Spearmann		TGME49_294420
											TGME49_054770	Spearmann		TGME49_294980
											TGME49_003780	Spearmann		TGME49_295010
											TGME49_112480	Spearmann		TGME49_295960
											TGME49_063440	Spearmann		TGME49_296950
											TGME49_023970	Spearmann		TGME49_297170
											TGME49_015390	Spearmann		TGME49_297880
											TGME49_019140	Spearmann		TGME49_299210
											TGME49_051550	Spearmann		TGME49_299270
											TGME49_017890	Spearmann		TGME49_301390
											TGME49_091080	Spearmann		TGME49_305460
											TGME49_090840	Spearmann		TGME49_305490
											TGME49_051170	Spearmann		TGME49_305750
											TGME49_109570	Spearmann		TGME49_306290
											TGME49_112220	Spearmann		TGME49_306380
											TGME49_038240	Spearmann		TGME49_306610
											TGME49_044380	Spearmann		TGME49_306650
											TGME49_062040	Spearmann		TGME49_306950
											TGME49_023140	Spearmann		TGME49_307650
											TGME49_035970	Spearmann		TGME49_308950
											TGME49_015260	Spearmann		TGME49_308990
											TGME49_052340	Spearmann		TGME49_309570
											TGME49_052230	Spearmann		TGME49_310050
											TGME49_047390	Spearmann		TGME49_310320
											TGME49_060440	Spearmann		TGME49_310400
											TGME49_037460	Spearmann		TGME49_310500
											TGME49_112530	Spearmann		TGME49_310850
											TGME49_002180	Spearmann		TGME49_311030
											TGME49_022070	Spearmann		TGME49_311240
											TGME49_088500	Spearmann		TGME49_311430
											TGME49_063070	Spearmann		TGME49_311750
											TGME49_011710	Spearmann		TGME49_311870
											TGME49_064200	Spearmann		TGME49_312220
											TGME49_063420	Spearmann		TGME49_312340
											TGME49_022860	Spearmann		TGME49_312350
											TGME49_026270	Spearmann		TGME49_312480
											TGME49_105460	Spearmann		TGME49_312490
											TGME49_118310	Spearmann		TGME49_312530
											TGME49_073520	Spearmann		TGME49_312680
											TGME49_040440	Spearmann		TGME49_313230
											TGME49_014320	Spearmann		TGME49_313350
											TGME49_108950	Spearmann		TGME49_313520
											TGME49_095960	Spearmann		TGME49_314480
											TGME49_113520	Spearmann		TGME49_314710
											TGME49_083590	Spearmann		TGME49_314800
											TGME49_110050	Spearmann		TGME49_316350
											TGME49_072410	Spearmann		TGME49_316450
											TGME49_030580	Spearmann		TGME49_316900
											TGME49_099210	Spearmann		TGME49_318310
											TGME49_045520	Spearmann		TGME49_320550
											TGME49_039610	Spearmann		TGME49_321310
											TGME49_066750	Spearmann		TGME49_321640
											TGME49_040590	Spearmann		TGME49_321680
											TGME49_116450	Spearmann
											TGME49_053780	Spearmann
											TGME49_097170	Spearmann
